# Supplementary material for: The protein kinase LKB1 negatively regulates bone morphogenetic protein receptor signaling
Source: Oncotarget. 2015 Dec 19;7(2):1120–43. doi: 10.18632/oncotarget.6683 (PMC4811448; doi:10.18632/oncotarget.6683)
Supplement: Supplementary file 2 [file oncotarget-07-1120-s002.xlsx]

## Sheet: sub-Table 1
Gene ID	Gene symbol	Welch p
5144	PDE4D	9.35238e-09
3815	KIT	3.02004e-08
8660	IRS2	5.03126e-08
9501	RPH3AL	1.14813e-07
6337	SCNN1A	1.18298e-07
150094	SIK1	1.47347e-07
137492	VPS37A	2.5047e-07
2181	ACSL3	2.76389e-07
55526	DHTKD1	3.50436e-07
57670	KIAA1549	4.12412e-07
9513	FXR2	4.17581e-07
9526	MPDU1	4.25434e-07
79174	CRELD2	4.8682e-07
1107	CHD3	5.23518e-07
6470	SHMT1	6.20319e-07
7186	TRAF2	7.60121e-07
122622	ADSSL1	8.40038e-07
148327	CREB3L4	1.30965e-06
80005	DOCK5	1.36989e-06
415116	PIM3	1.45293e-06
79960	PHF17	1.4827e-06
4209	MEF2D	1.56366e-06
23389	MED13L	1.71247e-06
54461	FBXW5	2.02717e-06
1846	DUSP4	2.29885e-06
9066	SYT7	2.33212e-06
9218	VAPA	2.36294e-06
9557	CHD1L	2.52367e-06
4585	MUC4	2.72616e-06
64857	PLEKHG2	2.82696e-06
151473	SLC16A14	2.95675e-06
58495	OVOL2	2.9794e-06
3149	HMGB3	3.24998e-06
2972	BRF1	3.25514e-06
10263	CDK2AP2	3.94297e-06
1902	LPAR1	3.94317e-06
122416	ANKRD9	4.13389e-06
29842	TFCP2L1	4.29271e-06
6097	RORC	4.74096e-06
27043	PELP1	5.1864e-06
2923	PDIA3	5.36024e-06
55739	CARKD	5.58945e-06
481	ATP1B1	6.08586e-06
10579	TACC2	6.12997e-06
158584	FAAH2	6.30431e-06
57666	FBRSL1	6.50284e-06
1856	DVL2	7.77046e-06
5093	PCBP1	8.33852e-06
10914	PAPOLA	8.52956e-06
84883	AIFM2	8.61062e-06
23385	NCSTN	8.63551e-06
171423	PDIA3P	8.92878e-06
10409	BASP1	9.22123e-06
51280	GOLM1	9.51147e-06
23401	FRAT2	9.9302e-06
23277	KIAA0664	1.15249e-05
64757	MOSC1	1.21976e-05
6542	SLC7A2	1.22662e-05
9950	GOLGA5	1.24288e-05
573	BAG1	1.26388e-05
27293	SMPDL3B	1.3028e-05
83641	FAM107B	1.31252e-05
64122	FN3K	1.39811e-05
7803	PTP4A1	1.46222e-05
388695	LYSMD1	1.73424e-05
8844	KSR1	1.80557e-05
79660	PPP1R3B	1.93682e-05
84461	NEURL4	1.95779e-05
9639	ARHGEF10	2.08806e-05
9869	SETDB1	2.13646e-05
8125	ANP32A	2.19423e-05
93487	MAPK1IP1L	2.2659e-05
57132	CHMP1B	2.27631e-05
100128927	ZBTB42	2.3071e-05
93183	PIGM	2.42127e-05
5140	PDE3B	2.64012e-05
4720	NDUFS2	2.69826e-05
65123	INTS3	2.8514e-05
100191040	C2CD4D	2.99719e-05
10972	TMED10	3.07259e-05
56892	C8orf4	3.14457e-05
56893	UBQLN4	3.43677e-05
145482	PTGR2	3.71188e-05
51004	COQ6	3.90728e-05
55749	CCAR1	3.9389e-05
60370	AVPI1	4.08189e-05
10587	TXNRD2	4.10749e-05
221	ALDH3B1	4.14402e-05
29998	GLTSCR1	4.21353e-05
405	ARNT	4.28501e-05
84501	SPIRE2	4.3038e-05
80209	C13orf23	4.46782e-05
10671	DCTN6	4.49577e-05
11113	CIT	4.87244e-05
51557	LGSN	5.12253e-05
81537	SGPP1	5.2912e-05
374470	C12orf42	5.38525e-05
9112	MTA1	5.43227e-05
1666	DECR1	5.44775e-05
51043	ZBTB7B	5.49146e-05
286077	FAM83H	5.58242e-05
51655	RASD1	5.86094e-05
9858	KIAA0649	5.95984e-05
10330	CNPY2	6.21548e-05
123036	TC2N	6.30862e-05
224	ALDH3A2	6.42215e-05
84913	ATOH8	6.53457e-05
388	RHOB	6.65984e-05
23092	ARHGAP26	6.86183e-05
29066	ZC3H7A	6.86618e-05
23753	SDF2L1	7.026e-05
9200	PTPLA	7.19592e-05
3636	INPPL1	7.54573e-05
4729	NDUFV2	7.64579e-05
80305	TRABD	8.1758e-05
200205	C1orf69	8.66224e-05
29956	LASS2	8.77085e-05
6907	TBL1X	9.17924e-05
3613	IMPA2	9.18587e-05
284486	THEM5	9.39179e-05
23241	PACS2	9.60286e-05
2034	EPAS1	0.000103411
56886	UGGT1	0.000103967
57799	RAB40C	0.000107193
8864	PER2	0.000109067
5710	PSMD4	0.00010936
10400	PEMT	0.000112836
9889	ZBED4	0.000112869
2029	ENSA	0.000114693
7976	FZD3	0.0001152
55090	MED9	0.000115699
6239	RREB1	0.000116617
25807	RHBDD3	0.000116981
284325	C19orf54	0.000120945
55585	UBE2Q1	0.000120951
284040	CDRT4	0.000120976
80195	C10orf57	0.000126213
56605	ERO1LB	0.000128728
54708	MARCH5	0.000129089
1013	CDH15	0.000130742
129831	RBM45	0.000132549
23126	POGZ	0.000132557
7873	MANF	0.000132861
26873	OPLAH	0.000137344
10497	UNC13B	0.000137729
55778	ZNF839	0.000137867
10891	PPARGC1A	0.0001408
23199	KIAA0182	0.00014143
4849	CNOT3	0.000142856
9789	SPCS2	0.000144286
694	BTG1	0.000144595
7203	CCT3	0.000146036
2874	GPS2	0.000147865
1122	CHML	0.000148207
23185	LARP4B	0.000150693
57698	KIAA1598	0.000151128
84570	COL25A1	0.000154263
9578	CDC42BPB	0.00015441
6341	SCO1	0.000155561
4948	OCA2	0.000157458
5205	ATP8B1	0.000157814
60686	C14orf93	0.000158526
55178	RNMTL1	0.000159959
112840	WDR89	0.000160986
9826	ARHGEF11	0.000165548
23224	SYNE2	0.000166825
29098	RANGRF	0.000172228
7494	XBP1	0.000172661
6439	SFTPB	0.000174012
10023	FRAT1	0.000174306
9611	NCOR1	0.000176011
22985	ACIN1	0.000186479
11138	TBC1D8	0.000186784
1534	CYB561	0.000190001
55671	SMEK1	0.000193121
27090	ST6GALNAC4	0.000193479
51322	WAC	0.000200459
441177	LOC441177	0.000203894
6286	S100P	0.000211553
2931	GSK3A	0.000211832
55603	FAM46A	0.000217376
60528	ELAC2	0.000220932
55357	TBC1D2	0.000221538
54890	ALKBH5	0.000225073
11132	CAPN10	0.000227348
23151	GRAMD4	0.000227912
1355	COX15	0.000228425
55718	POLR3E	0.000229379
54993	ZSCAN2	0.000237999
57805	KIAA1967	0.000242586
25	ABL1	0.000243525
153830	RNF145	0.000244391
23263	MCF2L	0.000245645
27146	FAM184B	0.000246918
65110	UPF3A	0.000248084
114991	ZNF618	0.000248126
23647	ARFIP2	0.000248906
79918	SETD6	0.000257438
9552	SPAG7	0.000257679
9914	ATP2C2	0.000264136
54964	C1orf56	0.000265807
84287	ZDHHC16	0.000270769
6426	SFRS1	0.00027353
81490	PTDSS2	0.00027414
84706	GPT2	0.000274246
7776	ZNF236	0.000274404
5893	RAD52	0.000275044
7581	ZNF33A	0.000275862
171017	ZNF384	0.000276458
23382	AHCYL2	0.000276534
5018	OXA1L	0.000279015
283383	GPR133	0.000280644
441631	TSPAN11	0.000281468
55890	GPRC5C	0.000282991
286102	TMED10P1	0.00028452
6051	RNPEP	0.000284956
360	AQP3	0.000285341
408	ARRB1	0.000285966
3068	HDGF	0.000286173
201158	FAM18B2	0.000287929
91782	CHMP7	0.00028815
64087	MCCC2	0.000299254
23513	SCRIB	0.000299781
23438	HARS2	0.000301894
80169	C17orf68	0.000302695
23363	OBSL1	0.000303259
7629	ZNF76	0.000306686
8399	PLA2G10	0.000311222
23327	NEDD4L	0.000316614
146050	ZSCAN29	0.000322955
1819	DRG2	0.000323273
1352	COX10	0.000325538
5063	PAK3	0.000328634
83696	TRAPPC9	0.000331984
125488	TTC39C	0.000337455
53343	NUDT9	0.00033756
23368	PPP1R13B	0.00034187
80142	PTGES2	0.000343108
84766	EFCAB4B	0.000343492
54953	C1orf27	0.00034924
80319	CXXC4	0.000349529
84314	TMEM107	0.000350284
57535	KIAA1324	0.00035169
207	AKT1	0.00035493
10949	HNRNPA0	0.000360056
7381	UQCRB	0.000360118
11261	CHP	0.000368463
63929	XPNPEP3	0.000373647
123016	TTC8	0.000374491
170394	PWWP2B	0.000377412
51030	FAM18B	0.000379805
9895	TECPR2	0.000380138
8733	GPAA1	0.000380386
6311	ATXN2	0.00038198
9600	PITPNM1	0.000386064
129563	DIS3L2	0.000386606
23078	KIAA0564	0.000386751
27130	INVS	0.000388678
10961	ERP29	0.000388818
283229	EFCAB4A	0.000389171
22864	R3HDM2	0.000390183
90135	BTBD6	0.000397583
23596	OPN3	0.000400286
146456	TMED6	0.000400655
122616	C14orf79	0.000401053
51112	TTC15	0.00040289
55342	STRBP	0.00040902
9877	ZC3H11A	0.000413353
9909	DENND4B	0.000414619
3714	JAG2	0.00041576
150291	C22orf27	0.000416881
468	ATF4	0.000426654
26207	PITPNC1	0.000427218
4953	ODC1	0.00043017
84288	EFCAB2	0.000431168
375057	C1orf95	0.000431957
8801	SUCLG2	0.000438604
55291	SAPS3	0.000440634
5479	PPIB	0.000441706
1454	CSNK1E	0.000445115
30833	NT5C	0.000447146
375056	MIA3	0.000456996
5034	P4HB	0.000459941
4023	LPL	0.000467733
466	ATF1	0.000469552
221711	SYCP2L	0.000472348
2863	GPR39	0.000481129
201255	LRRC45	0.000483153
10548	TM9SF1	0.000483375
442454	LOC442454	0.000493197
283638	KIAA0284	0.000495648
5832	ALDH18A1	0.000499684
26097	C1orf77	0.000499786
2580	GAK	0.000499844
266971	PIPSL	0.00050365
400961	PAIP2B	0.000504174
414919	MGC70857	0.000515932
6468	FBXW4	0.00052363
7442	TRPV1	0.000525565
8908	GYG2	0.000530317
267004	PGBD3	0.00053794
79934	ADCK4	0.000538548
1488	CTBP2	0.000541848
90780	PYGO2	0.000543787
5198	PFAS	0.000544106
91833	WDR20	0.000547767
9149	DYRK1B	0.000554695
55311	ZNF444	0.000557172
4591	TRIM37	0.000558199
54502	RBM47	0.000560056
54780	NSMCE4A	0.00056078
81559	TRIM11	0.000562131
51015	ISOC1	0.000564704
55101	ATP5SL	0.000565109
498	ATP5A1	0.000565293
427	ASAH1	0.000569357
51097	SCCPDH	0.000573569
10811	NOXA1	0.000573679
4087	SMAD2	0.000573992
2908	NR3C1	0.000575863
4837	NNMT	0.000575926
5139	PDE3A	0.000580718
10232	MSLN	0.000585476
27332	ZNF638	0.000585595
23221	RHOBTB2	0.000590561
3249	HPN	0.000596415
4140	MARK3	0.000609191
6944	VPS72	0.000610275
200186	CRTC2	0.000613058
147912	SIX5	0.00061609
153733	CCDC112	0.000631346
79083	MLPH	0.000641974
8394	PIP5K1A	0.000644586
10058	ABCB6	0.000650889
7582	ZNF33B	0.000652074
10130	PDIA6	0.00065702
79811	SLTM	0.00066128
5860	QDPR	0.000664639
163882	CNST	0.000670938
5875	RABGGTA	0.000675489
10243	GPHN	0.000691043
55793	FAM63A	0.000693816
214	ALCAM	0.000699254
2235	FECH	0.000706218
375	ARF1	0.000706964
51021	MRPS16	0.000710734
3309	HSPA5	0.000712421
51218	GLRX5	0.000721914
27005	USP21	0.000722741
57509	MTUS1	0.000728872
503542	SPRN	0.000729404
10809	STARD10	0.000745211
10919	EHMT2	0.000745812
117145	THEM4	0.000756389
25953	PNKD	0.000758766
168620	BHLHA15	0.000762635
80728	ARHGAP39	0.000762701
2194	FASN	0.000763787
728118	FAM22A	0.000765951
54764	ZRANB1	0.000768805
8544	PIR	0.000772162
23403	FBXO46	0.000773056
400569	MED11	0.000774003
25766	PRPF40B	0.000783167
26123	TCTN3	0.000786532
8470	SORBS2	0.000789206
9679	FAM53B	0.000792969
54916	C14orf101	0.000794522
145837	LOC145837	0.000797508
25803	SPDEF	0.000799524
126353	C19orf21	0.000799527
57291	KIAA0114	0.000799861
650662	C14orf184	0.000810113
56341	PRMT8	0.000810995
254427	C10orf47	0.00082302
3607	FOXK2	0.000835044
29883	CNOT7	0.000835128
25806	VAX2	0.00085025
9898	UBAP2L	0.000858473
284836	C21orf125	0.000861232
83439	TCF7L1	0.000874085
79039	DDX54	0.00088082
10227	MFSD10	0.000881392
55140	ELP3	0.000884248
1639	DCTN1	0.000884555
51236	C8orf30A	0.000894427
171546	C14orf147	0.000898381
8603	FAM193A	0.000898425
4927	NUP88	0.000918716
10483	SEC23B	0.000921842
64282	PAPD5	0.000922733
29085	PHPT1	0.000936459
124935	SLC43A2	0.000941283
2733	GLE1	0.000948881
63027	SLC22A23	0.000955523
25961	NUDT13	0.000956322
57665	RDH14	0.000956371
79191	IRX3	0.000964213
51116	MRPS2	0.000965882
2843	GPR20	0.000973808
64093	SMOC1	0.000974271
54431	DNAJC10	0.000982853
3767	KCNJ11	0.000983812
649446	FLJ35776	0.000996656
22929	SEPHS1	0.00100461
58480	RHOU	0.00100598
84451	KIAA1804	0.00101906
7184	HSP90B1	0.00102273
55534	MAML3	0.00102289
203413	CXorf61	0.00103419
11129	SFRS16	0.00103896
728294	D2HGDH	0.00104157
8106	PABPN1	0.00104882
79092	CARD14	0.00104976
84650	EBPL	0.00105234
55157	DARS2	0.0010603
10907	TXNL4A	0.00106277
7132	TNFRSF1A	0.00106321
124565	SLC38A10	0.0010695
84899	TMTC4	0.0010724
80318	GKAP1	0.00108419
55421	C17orf85	0.00108634
22796	COG2	0.00108842
90632	C6orf176	0.00109167
84733	CBX2	0.00110349
10262	SF3B4	0.00111157
645027	EVPLL	0.00111335
91647	ATPAF2	0.00111424
54823	C1orf26	0.00113011
79031	PDCL3	0.00113366
114785	MBD6	0.0011375
1366	CLDN7	0.00114169
64949	MRPS26	0.00114465
23484	LEPROTL1	0.0011708
158381	ATP8B5P	0.0011808
8148	TAF15	0.00118718
9131	AIFM1	0.00118765
9189	ZBED1	0.00118868
55630	SLC39A4	0.00119466
3081	HGD	0.00120855
100132111	LOC100132111	0.00121079
55636	CHD7	0.00121139
27030	MLH3	0.00122563
58497	PRUNE	0.00122565
84448	ABLIM2	0.00122567
4055	LTBR	0.00122693
10752	CHL1	0.00122783
51133	KCTD3	0.00124471
113251	LARP4	0.00124657
7343	UBTF	0.00124674
171568	POLR3H	0.001257
55149	MTPAP	0.00125848
100133985	LOC100133985	0.00126265
252839	TMEM9	0.00126698
54932	EXD3	0.00127175
3954	LETM1	0.00127428
9244	CRLF1	0.0012778
9620	CELSR1	0.00128203
4194	MDM4	0.00128561
5069	PAPPA	0.00129153
116840	CNTROB	0.00130833
1892	ECHS1	0.00130891
23248	RPRD2	0.00131871
5451	POU2F1	0.00131984
5694	PSMB6	0.00132256
374655	ZNF710	0.00134236
54462	FAM190B	0.00135315
23218	NBEAL2	0.00135358
79856	SNX22	0.001359
6936	C2orf3	0.00136761
6720	SREBF1	0.0013847
56623	INPP5E	0.00139062
143570	XRRA1	0.00139293
80317	ZKSCAN3	0.00139322
2950	GSTP1	0.00139457
2286	FKBP2	0.00139663
144699	FBXL14	0.00139915
22998	LIMCH1	0.00140713
9588	PRDX6	0.00140973
653566	LOC653566	0.0014282
54758	KLHDC4	0.00144474
10844	TUBGCP2	0.00147071
285696	LOC285696	0.00147137
54938	SARS2	0.00147619
340385	ZNF517	0.00147671
100268168	LOC100268168	0.00149165
80313	LRRC27	0.00150902
7750	ZMYM2	0.00151196
23186	RCOR1	0.00153711
56288	PARD3	0.00155266
2271	FH	0.00155782
6774	STAT3	0.0015604
55312	RFK	0.00157781
3705	ITPK1	0.00158564
10531	PITRM1	0.0015938
717	C2	0.00160042
7066	THPO	0.00160171
79066	METT10D	0.00161379
27315	PGAP2	0.00161863
2114	ETS2	0.0016296
8694	DGAT1	0.00163246
26145	IRF2BP1	0.00164171
5045	FURIN	0.00164378
56033	BARX1	0.00164581
22880	MORC2	0.00164725
293	SLC25A6	0.00164749
64718	UNKL	0.00165176
6340	SCNN1G	0.00165962
6192	RPS4Y1	0.00167522
144233	BCDIN3D	0.00169525
11311	VPS45	0.00170462
54877	ZCCHC2	0.00171915
5094	PCBP2	0.00172131
84988	PPP1R16A	0.00172306
100125556	LOC100125556	0.00172556
84989	LOC84989	0.00172689
631	BFSP1	0.0017395
5073	PARN	0.00174001
55756	INTS9	0.00174158
5116	PCNT	0.00175823
283987	C17orf28	0.00175955
126626	GABPB2	0.00176954
172	AFG3L1	0.00177303
374569	ASPG	0.00177514
57210	SLC45A4	0.0017771
55605	KIF21A	0.0018029
84289	ING5	0.00183725
5564	PRKAB1	0.00183888
1954	MEGF8	0.00184327
147746	HIPK4	0.00184671
55677	IWS1	0.00185104
1975	EIF4B	0.00185411
5321	PLA2G4A	0.00186028
80222	TARS2	0.00186698
9071	CLDN10	0.00186712
55699	IARS2	0.00187568
7570	ZNF22	0.00187828
7544	ZFY	0.00187842
92579	G6PC3	0.00189528
79882	ZC3H14	0.00189601
54619	CCNJ	0.00190242
57143	ADCK1	0.00190316
1743	DLST	0.00191012
1788	DNMT3A	0.00191713
11161	C14orf1	0.00192268
24139	EML2	0.00192824
57592	ZNF687	0.00193512
128240	APOA1BP	0.00194008
8661	EIF3A	0.00194791
2907	GRINA	0.00196257
130074	FAM168B	0.00196539
4929	NR4A2	0.00196596
1314	COPA	0.00197692
3265	HRAS	0.00197897
56940	DUSP22	0.00199349
23392	KIAA0368	0.00201345
6594	SMARCA1	0.00202481
79836	LONRF3	0.00203537
64374	SIL1	0.00204036
4942	OAT	0.00204054
81858	SHARPIN	0.00204759
6652	SORD	0.00205023
7090	TLE3	0.00205096
64426	SUDS3	0.00205532
1398	CRK	0.00205877
23560	GTPBP4	0.00207237
122830	NAA30	0.00208157
525	ATP6V1B1	0.00209477
64595	TTTY15	0.00210667
79977	GRHL2	0.00211881
2356	FPGS	0.00211963
55020	TTC38	0.00212089
51303	FKBP11	0.00212611
1373	CPS1	0.00213033
157855	KCNU1	0.00213244
221935	SDK1	0.00213433
54997	TESC	0.00215848
10367	CBARA1	0.00216361
7531	YWHAE	0.00217677
9601	PDIA4	0.00217955
23399	DULLARD	0.00218416
79142	PHF23	0.00218545
4041	LRP5	0.00218738
27343	POLL	0.00218937
727896	LOC727896	0.00219555
3382	ICA1	0.002197
204962	SLC44A5	0.00219986
25849	PARM1	0.00222314
6625	SNRNP70	0.00222816
23144	ZC3H3	0.00223908
3801	KIFC3	0.00226859
728130	FAM22D	0.00227844
64112	MOAP1	0.00227952
440498	HSBP1L1	0.00229221
23203	PMPCA	0.00231855
51105	PHF20L1	0.002326
51111	SUV420H1	0.00233069
4440	MSI1	0.00234537
364	AQP7	0.00234563
55147	RBM23	0.00235725
7469	WHSC2	0.00236026
84875	PARP10	0.00236298
25859	PART1	0.00236429
56953	NT5M	0.00237662
5345	SERPINF2	0.00237761
23250	ATP11A	0.00240126
64969	MRPS5	0.00240555
9772	KIAA0195	0.0024316
6335	SCN9A	0.00243211
51602	NOP58	0.00243432
84059	GPR98	0.00244881
7024	TFCP2	0.00244891
5831	PYCR1	0.00244981
55638	SYBU	0.00245115
338440	ANO9	0.00245368
1728	NQO1	0.00245627
11091	WDR5	0.00246543
54491	FAM105A	0.00246726
5372	PMM1	0.00247398
22941	SHANK2	0.0024828
55037	PTCD3	0.00249968
1875	E2F5	0.00250299
8287	USP9Y	0.00250861
113829	SLC35A4	0.00252567
168002	DACT2	0.00253504
222484	LNX2	0.00255046
23039	XPO7	0.00255049
118490	ZMYND17	0.00255254
57605	PITPNM2	0.00257274
25782	RAB3GAP2	0.00258151
26960	NBEA	0.00258664
8019	BRD3	0.00258726
27134	TJP3	0.00259278
5430	POLR2A	0.00261144
81622	UNC93B1	0.0026198
51094	ADIPOR1	0.00262664
34	ACADM	0.00262837
6391	SDHC	0.0026567
10966	RAB40B	0.00267289
2801	GOLGA2	0.00268419
3069	HDLBP	0.00268659
57623	ZFAT	0.00268748
27351	PPPDE2	0.00269615
5308	PITX2	0.00269929
8408	ULK1	0.00270382
56957	OTUD7B	0.00270426
2065	ERBB3	0.00271495
130557	ZNF513	0.00272625
3397	ID1	0.00275039
55663	ZNF446	0.00275107
4128	MAOA	0.00277489
79820	CATSPERB	0.00277953
84960	KIAA1984	0.00278205
4329	ALDH6A1	0.00278387
6185	RPN2	0.00278888
9669	EIF5B	0.00282294
10861	SLC26A1	0.00284978
2130	EWSR1	0.00285802
10771	ZMYND11	0.00286327
374650	GOLGA6L5	0.00286395
51181	DCXR	0.0028759
10247	HRSP12	0.00288713
3329	HSPD1	0.00289108
10664	CTCF	0.00291461
3313	HSPA9	0.00292902
56666	PANX2	0.00293575
84232	MAF1	0.00294974
55080	TAPBPL	0.00295165
79813	EHMT1	0.00296105
9215	LARGE	0.0029791
3297	HSF1	0.00299223
3034	HAL	0.00299445
22980	TCF25	0.00300628
3784	KCNQ1	0.00301515
57408	LRTM1	0.00304069
283932	NCRNA00095	0.00306488
27250	PDCD4	0.003068
3416	IDE	0.00309975
8527	DGKD	0.00315701
119559	SFXN4	0.00315961
84318	CCDC77	0.00316739
6238	RRBP1	0.00318826
200312	RNF215	0.00320312
10749	KIF1C	0.00323419
56252	YLPM1	0.0032662
28999	KLF15	0.00328982
4719	NDUFS1	0.00329376
6832	SUPV3L1	0.00329489
126298	IRGQ	0.0033018
119504	ANAPC16	0.00331511
56180	MOSPD1	0.00334796
118924	C10orf4	0.00335674
54854	FAM83E	0.00336137
54867	TMEM214	0.00337894
8402	SLC25A11	0.00338012
54845	ESRP1	0.00338586
9394	HS6ST1	0.00339007
84973	SNHG7	0.00339146
203069	R3HCC1	0.00339305
388730	TMEM81	0.00342017
5255	PHKA1	0.00345796
4925	NUCB2	0.00347367
2515	ADAM2	0.0034748
84445	LZTS2	0.00347717
100128675	LOC100128675	0.00347818
9701	SAPS2	0.00350611
149563	C1orf64	0.00352059
410	ARSA	0.00352178
9122	SLC16A4	0.00353909
54454	ATAD2B	0.00354037
51078	THAP4	0.00354199
784	CACNB3	0.0035632
496	ATP4B	0.00358106
3775	KCNK1	0.00358586
54583	EGLN1	0.0036143
55249	YY1AP1	0.00361998
151194	FAM119A	0.00363746
7371	UCK2	0.0036444
283232	TMEM80	0.00365435
2683	B4GALT1	0.00366377
401546	C9orf152	0.00366604
317781	DDX51	0.00366759
23105	FSTL4	0.00368456
22838	RNF44	0.00369252
26063	DECR2	0.00370889
5872	RAB13	0.00372256
9905	SGSM2	0.00372441
6635	SNRPE	0.00373263
26019	UPF2	0.00374319
27185	DISC1	0.00375306
1196	CLK2	0.00375606
5546	PRCC	0.00377831
63908	NAPB	0.00380148
53635	PTOV1	0.00381558
84893	FBXO18	0.00383114
55072	RNF31	0.00383281
51614	ERGIC3	0.0038463
127829	ARL8A	0.00385309
113655	MFSD3	0.00385518
3418	IDH2	0.00386358
4582	MUC1	0.00386362
55161	TMEM33	0.00386381
3669	ISG20	0.00387071
4756	NEO1	0.00388023
10766	TOB2	0.00389983
4799	NFX1	0.00390603
4839	NOP2	0.00390718
374868	ATP9B	0.00392104
284001	CCDC57	0.00392763
143098	MPP7	0.00394472
93986	FOXP2	0.00398333
1138	CHRNA5	0.00398522
91734	IDI2	0.00398995
27309	ZNF330	0.0039944
5867	RAB4A	0.00399468
80308	FLAD1	0.00402552
79675	FASTKD1	0.00403067
4357	MPST	0.00403446
399512	SLC25A35	0.00404771
37	ACADVL	0.00404923
200185	KRTCAP2	0.00404971
657	BMPR1A	0.00405428
100131213	C10orf41	0.0040608
115752	DIS3L	0.00406344
8543	LMO4	0.00406576
83642	SELO	0.00406785
8653	DDX3Y	0.00410709
2267	FGL1	0.00413526
157574	FBXO16	0.00415999
79816	TLE6	0.0041915
3190	HNRNPK	0.00419542
50717	DCAF8	0.00421187
151009	LOC151009	0.00423416
65005	MRPL9	0.0042402
9687	GREB1	0.00424362
83955	NACAP1	0.00424829
1052	CEBPD	0.00432387
84273	C4orf14	0.00433633
5187	PER1	0.00434007
54982	CLN6	0.00436639
27067	STAU2	0.0043752
85002	FAM86B1	0.0043775
1822	ATN1	0.00438928
4043	LRPAP1	0.00439193
53354	PANK1	0.00441116
10594	PRPF8	0.00445649
58190	CTDSP1	0.0044667
84293	C10orf58	0.00449296
64965	MRPS9	0.00449525
27069	GHITM	0.00449904
5092	PCBD1	0.0045309
6874	TAF4	0.00459144
90378	SAMD1	0.00460992
11201	POLI	0.00464537
9663	LPIN2	0.00466354
29894	CPSF1	0.00466902
55690	PACS1	0.00468979
10454	TAB1	0.0047103
429	ASCL1	0.00472244
51124	IER3IP1	0.00472283
55556	ENOSF1	0.00472849
63941	NECAB3	0.00474421
8034	SLC25A16	0.00474652
3895	KTN1	0.00475125
4150	MAZ	0.00477518
5091	PC	0.00479645
56647	BCCIP	0.00480275
9625	AATK	0.00481837
3623	INHA	0.00483699
169436	C9orf96	0.00485793
80724	ACAD10	0.00486122
175	AGA	0.00488113
607	BCL9	0.00490077
286101	ZNF252	0.00491004
51239	ANKRD39	0.00494619
64710	NUCKS1	0.00495083
7919	BAT1	0.00498728
26986	PABPC1	0.00499934
55657	ZNF692	0.00501488
4931	NVL	0.00502285
3615	IMPDH2	0.00503202
641649	TMEM91	0.00503958
55269	PSPC1	0.00504296
138050	HGSNAT	0.00506309
4677	NARS	0.00508848
7157	TP53	0.00511168
10608	MXD4	0.00511325
79053	ALG8	0.00513187
90271	C10orf75	0.00513352
10912	GADD45G	0.00515611
6818	SULT1A3	0.00517466
5225	PGC	0.00520334
29123	ANKRD11	0.00520922
9191	DEDD	0.00522255
83692	CD99L2	0.00524605
200810	ALG1L	0.00525594
10440	TIMM17A	0.00526367
4257	MGST1	0.00526732
5573	PRKAR1A	0.00531138
80324	PUS1	0.0053141
6129	RPL7	0.00531765
58517	RBM25	0.00532013
60493	FASTKD5	0.00533972
25825	BACE2	0.00534106
1942	EFNA1	0.00534226
10067	SCAMP3	0.00534257
79573	TTC13	0.00535138
50626	CYHR1	0.00536789
8890	EIF2B4	0.00539216
83759	RBM4B	0.00539541
79590	MRPL24	0.00540154
730130	TMEM229A	0.00540315
9684	LRRC14	0.00541381
317716	BASE	0.00541962
670	BPHL	0.00542105
285464	CRIPAK	0.00542679
54361	WNT4	0.00543453
55051	C14orf102	0.00544652
8650	NUMB	0.00545682
54522	ANKRD16	0.0054795
54891	INO80D	0.00548687
9545	RAB3D	0.00553414
80824	DUSP16	0.00558696
119032	C10orf32	0.00559597
654	BMP6	0.00564712
23026	MYO16	0.00567612
8227	SFRS17A	0.00569558
4213	MEIS3P1	0.00571393
23411	SIRT1	0.00573133
10999	SLC27A4	0.00575999
57624	KIAA1486	0.0057687
9254	CACNA2D2	0.00577512
26146	TRAF3IP1	0.00579076
3169	FOXA1	0.00579892
115294	PCMTD1	0.00582106
23657	SLC7A11	0.00585233
8079	MLF2	0.00585292
84826	SFT2D3	0.00585904
1591	CYP24A1	0.00586851
286042	FLJ10661	0.00588324
10939	AFG3L2	0.0058902
5253	PHF2	0.00589123
4477	MSMB	0.00589402
51028	VPS36	0.00589663
7264	TSTA3	0.00589857
79762	C1orf115	0.00590271
7358	UGDH	0.0059203
3164	NR4A1	0.0059618
140462	ASB9	0.00596369
140893	C20orf151	0.0059683
63933	CCDC90A	0.00602051
64432	MRPS25	0.00602775
7284	TUFM	0.00603905
1363	CPE	0.00606207
23528	ZNF281	0.00607931
3178	HNRNPA1	0.00610023
441381	LRRC24	0.00610765
7763	ZFAND5	0.00611044
5226	PGD	0.00612836
7187	TRAF3	0.00613375
25831	HECTD1	0.00614744
56994	CHPT1	0.00620581
1431	CS	0.00620898
23108	RAP1GAP2	0.0062124
2319	FLOT2	0.0062215
9874	TLK1	0.0062263
9762	ProSAPiP1	0.00622745
90987	ZNF251	0.0062314
9052	GPRC5A	0.00626212
115265	DDIT4L	0.00627158
9924	PAN2	0.00628325
5071	PARK2	0.00629997
2643	GCH1	0.00630433
9425	CDYL	0.00632766
952	CD38	0.00632888
388789	LOC388789	0.00633213
9150	CTDP1	0.00633743
2562	GABRB3	0.00635564
30837	SOCS7	0.00636725
26091	HERC4	0.00637744
63951	DMRTA1	0.00638648
10514	MYBBP1A	0.00641156
84985	FAM83A	0.0064308
56970	ATXN7L3	0.00644503
55835	CENPJ	0.00644721
23677	SH3BP4	0.0064569
26256	CABYR	0.00647484
148789	B3GALNT2	0.0064772
55449	C14orf167	0.00649518
91746	YTHDC1	0.00650662
5317	PKP1	0.00651093
10072	DPP3	0.00652554
283337	ZNF740	0.00653556
8711	TNK1	0.00655653
38	ACAT1	0.00656114
7486	WRN	0.00657066
9391	CIAO1	0.00657583
4641	MYO1C	0.00657937
8398	PLA2G6	0.00659662
4613	MYCN	0.00659927
5979	RET	0.00662748
55684	C9orf86	0.00665612
401251	C6orf26	0.00666644
1018	CDK3	0.00667267
26001	RNF167	0.00667272
89884	LHX4	0.00667421
51593	SRRT	0.00668548
90246	LOC90246	0.00670437
1646	AKR1C2	0.00670575
83479	DDX59	0.00672148
10312	TCIRG1	0.00672384
8443	GNPAT	0.0067571
25764	C15orf63	0.00675907
55758	RCOR3	0.00677044
8843	GPR109B	0.00679807
25875	LETMD1	0.00681723
52	ACP1	0.00682704
2938	GSTA1	0.00683784
90332	EXOC3L2	0.00688235
1793	DOCK1	0.00688242
91949	COG7	0.00689313
26128	KIAA1279	0.00691682
124402	FAM100A	0.00693431
3899	AFF3	0.00696107
10817	FRS3	0.00698353
2669	GEM	0.00702472
57111	RAB25	0.00702618
488	ATP2A2	0.00703812
25789	TMEM59L	0.00704807
25938	HEATR5A	0.00705594
78990	OTUB2	0.00707787
9706	ULK2	0.00710133
118487	CHCHD1	0.00711912
154822	LOC154822	0.00711981
374666	WASH3P	0.00714815
80298	MTERFD3	0.00715035
55683	KIAA1310	0.00722272
6913	TBX15	0.0072228
25864	ABHD14A	0.00723205
199731	CADM4	0.00723732
147166	TRIM16L	0.00725523
92591	ASB16	0.00727148
57176	VARS2	0.00730809
84991	RBM17	0.00731464
80755	AARSD1	0.00732358
10237	SLC35B1	0.00733379
5108	PCM1	0.00734159
4543	MTNR1A	0.0073645
10585	POMT1	0.00736631
2738	GLI4	0.00740745
57655	GRAMD1A	0.00744183
79087	ALG12	0.00744256
6888	TALDO1	0.00747732
339398	LINGO4	0.00750889
10151	HNRNPA3P1	0.00750914
221443	C6orf130	0.00750964
219743	TYSND1	0.00751213
374354	NHLRC2	0.0075801
8994	LIMD1	0.00759101
100129066	LOC100129066	0.00759264
8284	KDM5D	0.00763209
27289	RND1	0.00764219
9801	MRPL19	0.00764645
8898	MTMR2	0.00766013
4691	NCL	0.00766171
148418	SAMD13	0.00766982
2308	FOXO1	0.0076712
51013	EXOSC1	0.0077125
23180	RFTN1	0.00773538
3192	HNRNPU	0.00773852
84193	SETD3	0.00773859
55102	ATG2B	0.00778153
57558	USP35	0.00779477
91050	CCDC149	0.00781024
54332	GDAP1	0.00782169
64423	INF2	0.00782613
23253	ANKRD12	0.00783496
5693	PSMB5	0.0078367
84904	C9orf100	0.00789689
91133	L3MBTL4	0.00791604
767	CA8	0.00792031
92399	MRRF	0.00798847
140683	C20orf70	0.00800795
53981	CPSF2	0.00805316
8721	EDF1	0.00805856
51093	C1orf66	0.00806045
7515	XRCC1	0.00806677
29989	OBP2B	0.0080712
2122	MECOM	0.00807971
113622	ADPRHL1	0.00810823
7404	UTY	0.00811269
2342	FNTB	0.00811343
51340	CRNKL1	0.00813662
5636	PRPSAP2	0.008202
80004	ESRP2	0.00820737
9583	ENTPD4	0.00820821
253724	LOC253724	0.00825778
10494	STK25	0.00826843
200504	GKN2	0.00826998
3485	IGFBP2	0.00829873
57542	KLHDC5	0.00830272
10155	TRIM28	0.00830597
26233	FBXL6	0.00831306
6636	SNRPF	0.00831748
9605	C16orf7	0.00832075
8225	?	0.00833745
2802	GOLGA3	0.00833766
114883	OSBPL9	0.00835151
29954	POMT2	0.00835462
1396	CRIP1	0.00835607
114876	OSBPL1A	0.00837456
10650	SLMO1	0.00838296
11193	WBP4	0.00838362
8880	FUBP1	0.00839908
9921	RNF10	0.00840573
26003	GORASP2	0.0084474
29890	RBM15B	0.00857117
2648	KAT2A	0.00858052
81788	NUAK2	0.00858332
7050	TGIF1	0.00861193
1198	CLK3	0.00861616
56260	C8orf44	0.0086588
2063	NR2F6	0.00866935
55334	SLC39A9	0.00872734
26251	KCNG2	0.00873924
3704	ITPA	0.00874563
157506	RDH10	0.00876135
55652	SLC48A1	0.00876327
54788	DNAJB12	0.00879576
2053	EPHX2	0.00881237
8189	SYMPK	0.00884717
6745	SSR1	0.00886548
602	BCL3	0.00886558
122509	IFI27L1	0.00891141
10787	NCKAP1	0.00892878
6728	SRP19	0.00893118
5616	PRKY	0.00896821
51162	EGFL7	0.00898878
2974	GUCY1B2	0.00901354
79711	IPO4	0.00901553
84922	FIZ1	0.00903993
1836	SLC26A2	0.00904995
26040	SETBP1	0.00905155
2567	GABRG3	0.00905494
388692	LOC388692	0.00905914
771	CA12	0.00905944
29997	GLTSCR2	0.00910639
22827	PUF60	0.00911815
64760	FAM160B2	0.00913784
91433	RCCD1	0.00916378
10140	TOB1	0.00918114
65975	STK33	0.00919944
652968	GATSL3	0.00920288
664	BNIP3	0.00921949
23168	RTF1	0.00922639
11016	ATF7	0.00922823
2770	GNAI1	0.00925699
9923	ZBTB40	0.00926598
7553	ZNF7	0.0092662
64763	ZNF574	0.00929927
80346	REEP4	0.00931087
51283	BFAR	0.00931388
161247	FITM1	0.00933463
3728	JUP	0.00935679
6721	SREBF2	0.0093671
83857	TMTC1	0.00939608
8170	SLC14A2	0.00941671
51449	PCYOX1	0.00941895
64342	HS1BP3	0.00943195
23135	KDM6B	0.00943511
644943	RASSF10	0.00943693
51454	GULP1	0.0094584
55330	CNO	0.00946132
10121	ACTR1A	0.00949268
388165	UBE2Q2P1	0.00951386
8241	RBM10	0.00952278
65992	DDRGK1	0.00953639
84619	ZGPAT	0.00954301
10408	MYCNOS	0.00954681
23315	SLC9A8	0.00954717
338442	GPR109A	0.00957306
9862	MED24	0.0095776
873	CBR1	0.00958318
91754	NEK9	0.00960609
3777	KCNK3	0.00960976
10846	PDE10A	0.00961952
57654	KIAA1530	0.00965339
7415	VCP	0.00965435
203054	ADCK5	0.00970014
55137	FIGN	0.00971471
11194	ABCB8	0.00974989
51604	PIGT	0.00978008
92482	NCRNA00081	0.0097843
5563	PRKAA2	0.00982558
10551	AGR2	0.00983569
149986	LSM14B	0.00990789
124739	USP43	0.0099146
5527	PPP2R5C	0.00994459
9870	KIAA0317	0.00997064
51009	DERL2	0.00997469
8991	SELENBP1	0.0100058
26012	NELF	0.0100472
79602	ADIPOR2	0.010069
1936	EEF1D	0.0100778
9658	ZNF516	0.0100792
123283	TARSL2	0.0100792
221061	FAM171A1	0.0100947
83481	EPPK1	0.0101072
4524	MTHFR	0.0101197
80161	NCRNA00105	0.0101284
5797	PTPRM	0.0101523
5016	OVGP1	0.0101907
11164	NUDT5	0.0101987
1645	AKR1C1	0.0102102
6433	SFRS8	0.0102276
7564	ZNF16	0.0102339
55139	ANKZF1	0.0102409
161725	OTUD7A	0.0102531
56897	WRNIP1	0.0102647
28956	ROBLD3	0.0102904
143187	VTI1A	0.0103168
124936	CYB5D2	0.0103448
23053	KIAA0913	0.0103702
1653	DDX1	0.0103994
4841	NONO	0.0104245
29925	GMPPB	0.010459
25924	MYRIP	0.0104733
55353	LAPTM4B	0.0104768
5067	CNTN3	0.0105085
4666	NACA	0.0105703
9022	CLIC3	0.0105984
7260	TSSC1	0.0106384
284361	C19orf63	0.0106424
1209	CLPTM1	0.010666
727800	RNF208	0.0106696
53342	IL17D	0.0106709
25909	AHCTF1	0.0107048
54935	DUSP23	0.0107261
85406	DNAJC14	0.010727
8575	PRKRA	0.0107615
9973	CCS	0.0107782
53828	FXYD4	0.0108363
440138	ALG11	0.0108595
8085	MLL2	0.0108623
92070	C4orf42	0.0109165
7064	THOP1	0.0109228
57787	MARK4	0.0109341
7417	VDAC2	0.0109513
84320	ACBD6	0.0109761
8086	AAAS	0.0109876
6844	VAMP2	0.0110129
286075	ZNF707	0.0110484
51406	NOL7	0.011057
59338	PLEKHA1	0.0110886
27173	SLC39A1	0.0111082
29991	OBP2A	0.0111602
51506	UFC1	0.0111883
1468	SLC25A10	0.0112435
6096	RORB	0.0112452
80347	COASY	0.0112466
5927	KDM5A	0.01125
3855	KRT7	0.0112813
728635	DHRS4L1	0.0112842
7407	VARS	0.0113022
55656	INTS8	0.0113175
100170229	SRRM5	0.0113459
7257	TSNAX	0.0113694
9087	TMSB4Y	0.0113938
55596	ZCCHC8	0.0114038
750	C16orf3	0.011411
4287	ATXN3	0.0114428
55296	TBC1D19	0.0114504
10455	PECI	0.0114763
6602	SMARCD1	0.0115044
79007	DBNDD1	0.0115317
5162	PDHB	0.011576
83460	TMEM93	0.011577
1147	CHUK	0.011579
3799	KIF5B	0.0115924
400223	C14orf181	0.0116015
23071	ERP44	0.011609
196792	FAM24B	0.0116303
647042	GOLGA6L10	0.0116791
29082	CHMP4A	0.0116807
90668	LRRC16B	0.0116956
9463	PICK1	0.0117146
55218	EXD2	0.0117172
9886	RHOBTB1	0.0117251
10431	?	0.0117336
55628	ZNF407	0.011761
375260	WASH2P	0.011772
51366	UBR5	0.0117756
55174	INTS10	0.0118887
79058	ASPSCR1	0.0118909
3417	IDH1	0.0119068
23367	LARP1	0.0119565
400451	FAM174B	0.0119605
256281	NUDT14	0.0119762
64412	GZF1	0.0119865
23283	CSTF2T	0.012028
51279	C1RL	0.0120425
64410	KLHL25	0.0120854
22898	DENND3	0.0121068
57703	CWC22	0.0121178
56521	DNAJC12	0.0121238
138474	TAF1L	0.0121356
3643	INSR	0.0121572
3993	LLGL2	0.0121614
36	ACADSB	0.0122012
8939	FUBP3	0.0122035
9532	BAG2	0.0122328
51652	VPS24	0.0122508
6581	SLC22A3	0.0122826
51061	TXNDC11	0.012285
1609	DGKQ	0.0122851
27106	ARRDC2	0.0122996
84327	ZBED3	0.0123027
26505	CNNM3	0.0123278
7108	TM7SF2	0.0123314
8812	CCNK	0.0123951
54059	C21orf57	0.0124097
1375	CPT1B	0.0124459
11243	PMF1	0.012451
55410	NCRNA00185	0.0124518
54865	GPATCH4	0.0125017
645121	CCNI2	0.0125262
81894	SLC25A28	0.0125264
51750	RTEL1	0.0126092
2287	FKBP3	0.0126351
6124	RPL4	0.0126519
6601	SMARCC2	0.0126582
9736	USP34	0.0126681
2101	ESRRA	0.0126885
125150	ZSWIM7	0.0127493
113763	C7orf29	0.0127936
27160	INGX	0.0128182
2651	GCNT2	0.0128312
3983	ABLIM1	0.0128447
91404	SESTD1	0.0128542
5202	PFDN2	0.0128754
128178	EDARADD	0.0129431
149603	RNF187	0.0129578
5244	ABCB4	0.0129756
203197	C9orf91	0.0129783
6584	SLC22A5	0.0130145
1487	CTBP1	0.0130273
84804	MFSD9	0.0130279
10935	PRDX3	0.0130442
254225	RNF169	0.0131116
6122	RPL3	0.0131173
51297	PLUNC	0.0131295
26122	EPC2	0.0131792
10656	KHDRBS3	0.0132087
10915	TCERG1	0.0132186
8703	B4GALT3	0.0132826
1801	DPH1	0.0133043
388152	LOC388152	0.0133066
1261	CNGA3	0.0133416
8358	HIST1H3B	0.0133575
64064	OXCT2	0.0133938
3030	HADHA	0.0134046
9849	ZNF518A	0.0135012
140465	MYL6B	0.0135206
6217	RPS16	0.0135259
10927	SPIN1	0.0135393
22981	NINL	0.0135447
6791	AURKAPS1	0.0136078
283677	C15orf60	0.0136134
100131726	LOC100131726	0.0136151
7086	TKT	0.0136406
8050	PDHX	0.0136446
1973	EIF4A1	0.0136749
285590	SH3PXD2B	0.013686
9640	ZNF592	0.0136974
23729	SHPK	0.0137036
5862	RAB2A	0.0137527
58485	TRAPPC1	0.0137643
1604	CD55	0.0137802
23236	PLCB1	0.0138854
5518	PPP2R1A	0.0139257
8648	NCOA1	0.0139274
284186	TMEM105	0.0139474
83483	PLVAP	0.0139638
23767	FLRT3	0.0139672
8667	EIF3H	0.013982
2074	ERCC6	0.0139832
489	ATP2A3	0.0139847
9919	SEC16A	0.0140179
2710	GK	0.0140322
6482	ST3GAL1	0.0140863
23339	VPS39	0.0141252
158056	MAMDC4	0.0141439
124808	CCDC43	0.0141451
7701	ZNF142	0.0141461
55745	MUDENG	0.0141614
26058	GIGYF2	0.0141666
26093	CCDC9	0.0141844
57484	RNF150	0.0141954
125061	AFMID	0.0142256
2963	GTF2F2	0.0142339
27141	CIDEB	0.0142367
9767	PHF16	0.0142453
797	CALCB	0.0142526
8818	DPM2	0.0142791
100289635	ZNF605	0.0143251
57597	BAHCC1	0.0143275
9537	TP53I11	0.0143464
100287569	NCRNA00173	0.0143715
2547	XRCC6	0.0143843
63925	ZNF335	0.0143844
100190940	LOC100190940	0.0144061
284086	NEK8	0.0144381
57520	HECW2	0.0144442
728723	LOC728723	0.014478
542767	PCOTH	0.0144804
92140	MTDH	0.0145156
3185	HNRNPF	0.0145239
6156	RPL30	0.0145369
123688	AGPHD1	0.0145467
90990	KIFC2	0.0145612
56888	KCMF1	0.0145785
57700	FAM160B1	0.0145905
5096	PCCB	0.0145969
84874	ZNF514	0.014604
5126	PCSK2	0.0146084
54187	NANS	0.0146168
348093	RBPMS2	0.0146697
23556	PIGN	0.0146795
8881	CDC16	0.0146955
284756	C20orf197	0.0147549
27044	SND1	0.0147616
23710	GABARAPL1	0.0147639
30827	CXXC1	0.0148099
112398	EGLN2	0.0148264
85461	TANC1	0.0148731
22907	DHX30	0.0149005
283643	C14orf80	0.0149083
55260	TMEM143	0.0149087
5050	PAFAH1B3	0.0149124
2877	GPX2	0.0149346
4331	MNAT1	0.014978
55627	SMPD4	0.0150008
283373	ANKRD52	0.0150247
60526	C2orf43	0.0150532
4285	MIPEP	0.0150707
64077	LHPP	0.0150845
54963	UCKL1	0.0150871
677763	SCARNA21	0.0151041
10553	HTATIP2	0.0151119
587	BCAT2	0.0151245
90550	CCDC109A	0.0151286
3020	H3F3A	0.015161
3790	KCNS3	0.0151973
10557	RPP38	0.0152074
1495	CTNNA1	0.0152081
137872	ADHFE1	0.0152158
9024	BRSK2	0.015218
5522	PPP2R2C	0.0152452
6687	SPG7	0.0152723
51115	FAM82B	0.0153016
55705	IPO9	0.0153086
143282	FGFBP3	0.0153478
27153	ZNF777	0.0153515
4793	NFKBIB	0.0153567
57506	MAVS	0.0153687
4947	OAZ2	0.0153737
26103	LRIT1	0.0154312
7163	TPD52	0.0154529
5151	PDE8A	0.0154748
401827	MSLNL	0.0155838
4926	NUMA1	0.0155869
6046	BRD2	0.0155958
728190	LOC728190	0.0156212
10815	CPLX1	0.0156218
79943	ZNF696	0.0156759
3764	KCNJ8	0.0157297
103	ADAR	0.0157423
7326	UBE2G1	0.0157427
203111	C8orf47	0.0157861
2731	GLDC	0.015802
129401	NUP35	0.0158095
2622	GAS8	0.0158235
143279	HECTD2	0.0158343
23230	VPS13A	0.015846
25896	INTS7	0.0158582
55727	BTBD7	0.0158691
10542	HBXIP	0.0158755
54108	CHRAC1	0.0158967
26164	GTPBP5	0.0159297
23303	KIF13B	0.0159478
100129075	C14orf33	0.0159744
64837	KLC2	0.0159791
23381	SMG5	0.0159899
54806	AHI1	0.0159987
220082	SPERT	0.0160086
2787	GNG5	0.0160141
254042	MAP1D	0.0160205
137682	C8orf38	0.016073
57727	NCOA5	0.0160736
57140	RNPEPL1	0.0161079
347051	SLC10A5	0.016125
10989	IMMT	0.0161261
79400	NOX5	0.0161355
84268	RPAIN	0.0161832
284338	PRR19	0.0161976
90665	TBL1Y	0.0162162
59307	SIGIRR	0.0162473
2021	ENDOG	0.0163659
5160	PDHA1	0.0163838
54581	SCAND2	0.0164229
55336	FBXL8	0.0164351
283130	SLC25A45	0.0164618
1345	COX6C	0.0164819
2017	CTTN	0.0165216
10521	DDX17	0.0165328
3641	INSL4	0.0165385
23774	BRD1	0.0165394
23351	KHNYN	0.0165697
1727	CYB5R3	0.0165788
57571	CARNS1	0.0165845
25912	C1orf43	0.0166137
79169	C1orf35	0.0166262
83932	C1orf124	0.016631
9650	MTFR1	0.0166527
79618	HMBOX1	0.0166602
10178	ODZ1	0.0166931
92259	MRPS36	0.0167353
26995	TRUB2	0.0167522
26276	VPS33B	0.0167845
51763	INPP5K	0.0168297
27161	EIF2C2	0.0168373
54627	KIAA1383	0.0169111
9221	NOLC1	0.0170184
9632	SEC24C	0.0170436
79870	BAALC	0.0170684
83650	AMAC1L2	0.0170784
81532	MOB2	0.0171027
23140	ZZEF1	0.0171094
221545	C6orf136	0.0171212
2348	FOLR1	0.0171288
79840	NHEJ1	0.0171692
64326	RFWD2	0.0172174
6894	TARBP1	0.0172775
66000	TMEM108	0.0173062
23478	SEC11A	0.0173185
7266	DNAJC7	0.0173583
56138	PCDHA11	0.0173723
6229	RPS24	0.0173882
641522	ARL17B	0.017418
391356	C2orf79	0.017427
26973	CHORDC1	0.0174615
10001	MED6	0.0175769
5250	SLC25A3	0.0176051
727957	HEATR7A	0.0176918
9129	PRPF3	0.0177112
79018	C17orf39	0.0177153
54996	MOSC2	0.0177397
56889	TM9SF3	0.0177704
55339	WDR33	0.0177771
79706	PRKRIP1	0.0177953
441549	CDNF	0.0178126
9266	CYTH2	0.0178212
220988	HNRNPA3	0.0178242
1798	DPAGT1	0.0178466
26260	FBXO25	0.0178847
22976	PAXIP1	0.0179021
84693	MCEE	0.0179416
56977	STOX2	0.0179474
57524	CASKIN1	0.0180127
100288778	LOC100288778	0.018058
8447	DOC2B	0.0180816
146705	C17orf56	0.0180834
23371	TENC1	0.0181175
30811	HUNK	0.0181386
23211	ZC3H4	0.0181421
708	C1QBP	0.018144
91807	MYLK3	0.0181593
51335	NGRN	0.0181824
5090	PBX3	0.0181911
26576	SRPK3	0.0182073
84890	ADO	0.0182432
55872	PBK	0.0182541
5684	PSMA3	0.0182645
6821	SUOX	0.0183285
11273	ATXN2L	0.018331
2027	ENO3	0.0183465
501	ALDH7A1	0.0183712
345757	FAM174A	0.0184006
83732	RIOK1	0.0184396
91450	LOC91450	0.018446
57614	KIAA1468	0.0184891
25817	FAM19A5	0.0184961
78995	C17orf53	0.0184992
56984	PSMG2	0.0185153
10396	ATP8A1	0.0185962
26094	DCAF4	0.0186056
6487	ST3GAL3	0.0186839
2976	GTF3C2	0.018689
124454	EARS2	0.0186991
394	ARHGAP5	0.0187182
63898	SH2D4A	0.0187524
282974	STK32C	0.0187548
2553	GABPB1	0.018766
57171	DOLPP1	0.0187663
85451	UNK	0.0187678
23373	CRTC1	0.0188989
688	KLF5	0.0189143
65244	SPATS2	0.0189145
387841	RPL13AP20	0.0189878
8906	AP1G2	0.0190021
84064	HDHD2	0.0190063
27131	SNX5	0.0190132
57412	AS3MT	0.019048
1051	CEBPB	0.0190646
57690	TNRC6C	0.0190685
3911	LAMA5	0.0191093
6626	SNRPA	0.0191564
100130093	LOC100130093	0.0191602
414241	FAM35B	0.019223
11180	WDR6	0.0192331
377841	ENTPD8	0.0192739
54946	SLC41A3	0.0192756
84629	TNRC18	0.0192836
548596	CKMT1A	0.019284
344875	DVWA	0.0192937
57459	GATAD2B	0.0193107
54785	C17orf59	0.0193554
53615	MBD3	0.0193714
22982	DIP2C	0.0193717
9846	GAB2	0.0193944
85009	MGC16025	0.0194166
11176	BAZ2A	0.0194288
1497	CTNS	0.019447
4703	NEB	0.0194761
64344	HIF3A	0.0194792
1537	CYC1	0.0194927
4739	NEDD9	0.0195185
5306	PITPNA	0.0195514
387264	KRTAP5-1	0.0195989
23152	CIC	0.0196322
50804	MYEF2	0.0196359
23093	TTLL5	0.0196652
1025	CDK9	0.0196695
5036	PA2G4	0.0196749
93185	IGSF8	0.0197043
283742	FAM98B	0.0197077
9844	ELMO1	0.0197145
94158	CDRT15P	0.0198165
10048	RANBP9	0.0198489
100131454	ELP2P	0.0198565
1580	CYP4B1	0.019872
388323	GLTPD2	0.0198902
2590	GALNT2	0.0198962
346007	EYS	0.0199098
80271	ITPKC	0.0199136
25837	RAB26	0.0199148
23423	TMED3	0.0200193
7009	TMBIM6	0.0200541
11133	KPTN	0.0201176
79716	NPEPL1	0.0201785
7504	XK	0.0202311
57530	CGN	0.0202593
79581	GPR172A	0.0202748
642826	LOC642826	0.02028
8690	JRKL	0.0202851
26205	GMEB2	0.0202867
593	BCKDHA	0.0203344
29928	TIMM22	0.0203588
92558	CCDC64	0.0203683
10952	SEC61B	0.0203821
10525	HYOU1	0.020407
284618	C1orf104	0.0205099
10043	TOM1	0.0205124
81619	TSPAN14	0.0205201
93622	LOC93622	0.0205285
28981	IFT81	0.0205476
727897	MUC5B	0.0205493
58191	CXCL16	0.0205835
80007	C10orf88	0.0206201
54940	OCIAD1	0.0206375
200728	TMEM17	0.0207022
10626	TRIM16	0.0207154
339942	C3orf47	0.0207987
93624	TADA2B	0.020865
1778	DYNC1H1	0.0208985
53905	DUOX1	0.0209173
56907	SPIRE1	0.0209331
283450	C12orf51	0.0209368
253190	SERHL2	0.0209403
64421	DCLRE1C	0.0209584
283635	FAM177A1	0.0209707
65243	ZNF643	0.0209938
1984	EIF5A	0.0210025
386593	CHKB-CPT1B	0.0210275
255738	PCSK9	0.0210292
143244	EIF5AL1	0.0210557
2071	ERCC3	0.0211011
440836	ODF3B	0.021106
28957	MRPS28	0.0211168
130535	KCTD18	0.0211332
83475	DOHH	0.021145
5586	PKN2	0.0211491
100093630	SNHG8	0.0211795
202020	FLJ39653	0.0211913
119016	AGAP4	0.0212277
51337	C8orf55	0.021233
57645	POGK	0.0212374
116987	AGAP1	0.021412
388182	FLJ42289	0.0214931
81693	AMN	0.0215173
79863	C18orf22	0.0215606
389813	C9orf172	0.0216114
387680	FAM21A	0.0216158
55300	PI4K2B	0.0216362
8914	TIMELESS	0.0216864
57109	REXO4	0.0217293
8774	NAPG	0.0217354
23468	CBX5	0.0217733
575	BAI1	0.0217751
130916	MTERFD2	0.0218946
317762	CCDC85C	0.0219337
29090	C18orf55	0.0219361
5692	PSMB4	0.0219462
11331	PHB2	0.021959
4854	NOTCH3	0.0219815
26168	SENP3	0.0219918
85358	SHANK3	0.0219968
25906	C11orf51	0.0220321
2859	GPR35	0.0220329
54516	MTRF1L	0.0220504
1120	CHKB	0.0221099
89887	ZNF628	0.0221221
57659	ZBTB4	0.0221414
128872	HMGB3L1	0.0221674
8996	NOL3	0.0222116
56270	WDR45L	0.0222176
9086	EIF1AY	0.0222911
51072	MEMO1	0.0223096
400242	FLJ45244	0.022323
5142	PDE4B	0.0223335
3191	HNRNPL	0.0223429
12	SERPINA3	0.0223725
54880	BCOR	0.0224177
642846	LOC642846	0.0224192
6430	SFRS5	0.0224279
84908	FAM136A	0.0224748
54064	NCRNA00160	0.0224858
440081	DDX12	0.0225262
58489	FAM108C1	0.0226385
64850	AGXT2L1	0.0226395
57620	STIM2	0.0226479
55829	SELS	0.0226523
8942	KYNU	0.0227012
5885	RAD21	0.0227076
10131	TRAP1	0.0227244
3875	KRT18	0.0227444
22944	KIN	0.0227535
653113	LOC653113	0.0227953
1877	E4F1	0.02281
653635	WASH7P	0.0228132
84986	ARHGAP19	0.0228785
11066	SNRNP35	0.022903
414328	C9orf103	0.0230066
56652	C10orf2	0.02301
56882	CDC42SE1	0.0230219
5753	PTK6	0.0230608
414189	AGAP6	0.023065
114780	PKD1L2	0.0231014
146167	SLC38A8	0.0231024
285847	LOC285847	0.0231172
124872	B4GALNT2	0.0231214
6659	SOX4	0.0231351
4358	MPV17	0.0231449
1201	CLN3	0.0232289
27145	FILIP1	0.0232398
92521	CYTSB	0.0233615
1832	DSP	0.0233786
9757	MLL4	0.0233833
55110	MAGOHB	0.0234212
79796	ALG9	0.0234245
5685	PSMA4	0.0234441
123606	NIPA1	0.0235887
3831	KLC1	0.0236239
29034	LOC29034	0.0236426
51082	POLR1D	0.023643
171169	SPACA4	0.0236441
6603	SMARCD2	0.0236454
55128	TRIM68	0.0236528
84896	ATAD1	0.0236983
55686	MREG	0.0237123
401237	FLJ22536	0.0237385
90784	LOC90784	0.0237773
463	ZFHX3	0.0238132
8505	PARG	0.0238166
283314	LOC283314	0.0238253
6905	TBCE	0.0238336
57706	DENND1A	0.023835
4601	MXI1	0.023836
317662	FAM149B1	0.0238468
4179	CD46	0.0238481
390003	GUCY2GP	0.0238488
150776	LOC150776	0.0238893
8872	CDC123	0.0238927
121006	FAM186A	0.0239497
7922	SLC39A7	0.0240006
9365	KL	0.024034
9912	RICH2	0.0241241
54971	BANP	0.0241844
8045	RASSF7	0.0242031
1453	CSNK1D	0.0242147
29926	GMPPA	0.0242189
54714	CNGB3	0.0242928
26512	INTS6	0.0243115
9453	GGPS1	0.0243131
728833	FAM72D	0.0243143
57325	CSRP2BP	0.0243248
8720	MBTPS1	0.024339
11190	CEP250	0.0244588
84919	PPP1R15B	0.0244671
25992	SNED1	0.0244902
440026	TMEM41B	0.0245392
1737	DLAT	0.0245688
9306	SOCS6	0.024589
94120	SYTL3	0.0245974
10549	PRDX4	0.0246052
6150	MRPL23	0.0246392
387893	SETD8	0.0246734
23519	ANP32D	0.0246767
163126	EID2	0.0247234
83940	TATDN1	0.0247836
64118	DUS1L	0.0247846
4801	NFYB	0.024812
6621	SNAPC4	0.0249093
375449	MAST4	0.0249445
8600	TNFSF11	0.0249574
5013	OTX1	0.0250291
4199	ME1	0.0250527
80184	CEP290	0.0250736
27086	FOXP1	0.0250911
440955	TMEM89	0.0251051
344657	LRRIQ4	0.025116
367	AR	0.0251263
22862	FNDC3A	0.0252006
84918	LRP11	0.0252411
4122	MAN2A2	0.0252452
10847	SRCAP	0.0252472
56731	SLC2A4RG	0.025293
5869	RAB5B	0.0253074
10741	RBBP9	0.025331
11092	C9orf9	0.0253913
3707	ITPKB	0.0254404
80230	RUFY1	0.0254551
9989	PPP4R1	0.0254562
4610	MYCL1	0.0255082
64067	NPAS3	0.0255772
28996	HIPK2	0.0255812
60558	GUF1	0.0256289
8932	MBD2	0.0256757
124997	WDR81	0.0256868
3720	JARID2	0.0257069
7755	ZNF205	0.0257214
246181	AKR7L	0.0257339
10890	RAB10	0.025734
65117	RSRC2	0.0257667
29888	STRN4	0.025767
471	ATIC	0.0258114
55741	EDEM2	0.0258516
338758	LOC338758	0.0258542
641638	SNHG6	0.0259608
7156	TOP3A	0.0259768
84663	CYorf15B	0.0259827
79731	NARS2	0.0259887
57821	C1orf114	0.0259981
9939	RBM8A	0.0260588
64215	DNAJC1	0.026078
5820	PVT1	0.026121
718	C3	0.026149
63891	RNF123	0.026191
80154	LOC80154	0.0262739
84231	TRAF7	0.0263692
1955	MEGF9	0.0263973
28977	MRPL42	0.0264418
547	KIF1A	0.0264834
388551	CEACAM16	0.0265455
56926	NCLN	0.0266173
54495	TMX3	0.0266735
23235	SIK2	0.0267266
4817	NIT1	0.0267422
8796	SCEL	0.0267561
27013	C2orf24	0.0268238
11101	ATE1	0.0268326
79785	RERGL	0.0268728
140459	ASB6	0.026895
57583	TMEM181	0.0269539
7818	DAP3	0.0270086
84305	WIBG	0.0270321
9138	ARHGEF1	0.0270531
27164	SALL3	0.0271647
7073	TIAL1	0.0271718
115708	TRMT61A	0.0271777
55746	NUP133	0.0271824
3976	LIF	0.0272286
283377	SPRYD4	0.0272289
874	CBR3	0.0272476
4833	NME4	0.0273335
6168	RPL37A	0.0273467
55251	PCMTD2	0.0273493
80128	TRIM46	0.0273701
10654	PMVK	0.0273728
6788	STK3	0.027392
137886	UBXN2B	0.0274334
4335	MNT	0.0274726
10956	OS9	0.0275222
147015	DHRS13	0.0275292
23505	TMEM131	0.0275424
203286	ANKS6	0.0275959
145508	C14orf145	0.027655
79101	TAF1D	0.0277057
7915	ALDH5A1	0.0277814
51016	FAM158A	0.0278223
1471	CST3	0.0278361
4999	ORC2L	0.0278546
56947	MFF	0.0278672
7350	UCP1	0.0279203
389812	LCN15	0.0279457
57594	HOMEZ	0.0279625
64062	RBM26	0.0279978
414926	C15orf50	0.0280646
6293	VPS52	0.0281261
643432	TSG1	0.0282121
144983	HNRNPA1L2	0.028215
8418	CMAH	0.0282401
250	ALPP	0.0282567
221078	NSUN6	0.028398
55070	DET1	0.0283984
506	ATP5B	0.0284692
51654	CDK5RAP1	0.0284805
4702	NDUFA8	0.0284894
84102	SLC41A2	0.0285058
647033	PA2G4P4	0.0285254
126374	WTIP	0.0285493
765	CA6	0.0285536
645369	TMEM200C	0.0285604
29803	REPIN1	0.0286178
2838	GPR15	0.0286247
112487	C14orf126	0.0286379
1763	DNA2	0.0286584
23522	MYST4	0.0287214
22818	COPZ1	0.0287813
9096	TBX18	0.0288169
1663	DDX11	0.0288431
4957	ODF2	0.0288721
3299	HSF4	0.0288832
55808	ST6GALNAC1	0.0288864
6130	RPL7A	0.0288952
23704	KCNE4	0.0289049
6294	SAFB	0.0289281
401629	NCRNA00230B	0.0289635
51312	SLC25A37	0.0289792
23054	NCOA6	0.0290231
57673	BEND3	0.0290474
90678	LRSAM1	0.0290513
25820	ARIH1	0.0291189
118461	C10orf71	0.029122
79774	GRTP1	0.0291977
245	ALOX12P2	0.0292421
11211	FZD10	0.0292584
196996	GRAMD2	0.0292676
4152	MBD1	0.0293325
2052	EPHX1	0.0293661
9108	MTMR7	0.0293671
6464	SHC1	0.0293674
23759	PPIL2	0.029372
138639	PTPDC1	0.0293904
51157	ZNF580	0.0294921
51686	OAZ3	0.0295142
7975	MAFK	0.029519
5047	PAEP	0.0295438
57017	COQ9	0.0295524
85457	KIAA1737	0.0296099
374659	HDDC3	0.0296505
283927	NUDT7	0.0297398
54876	DCAF16	0.0297431
90417	C15orf23	0.0297799
81570	CLPB	0.0298017
9962	SLC23A2	0.0298398
10059	DNM1L	0.0298845
5887	RAD23B	0.0298865
3177	SLC29A2	0.0299104
51478	HSD17B7	0.029976
116447	TOP1MT	0.029988
6748	SSR4	0.0299953
1939	LGTN	0.0299986
6767	ST13	0.0300383
256710	GLIPR1L1	0.0300471
388796	LOC388796	0.030081
29920	PYCR2	0.0300866
286128	ZFP41	0.0300877
7175	TPR	0.0301008
1571	CYP2E1	0.0301445
3609	ILF3	0.0301825
619351	C8orf75	0.0301853
3426	CFI	0.0301994
10901	DHRS4	0.0302489
84628	NTNG2	0.0302615
154007	SNRNP48	0.0302662
9884	LRRC37A	0.0303042
23181	DIP2A	0.0303096
246126	CYorf15A	0.0303109
404220	C6orf201	0.0303627
5881	RAC3	0.0304733
275	AMT	0.0304976
414157	C10orf62	0.0305308
54790	TET2	0.0305733
55891	LENEP	0.0306281
389434	IYD	0.0306307
203062	TSNARE1	0.0306438
27237	ARHGEF16	0.0307368
642938	FAM196A	0.0307398
347746	PAR-SN	0.0307454
57188	ADAMTSL3	0.0307644
157753	TMEM74	0.0307656
126823	KLHDC9	0.0307908
65258	MPPE1	0.0308215
116225	ZMYND19	0.0308753
26354	GNL3	0.0309405
285359	LOC285359	0.0310227
11156	PTP4A3	0.0310855
3425	IDUA	0.0312247
84933	C8orf76	0.0312802
83544	DNAL1	0.0312983
57570	TRMT5	0.0313204
4795	NFKBIL1	0.0313302
80331	DNAJC5	0.0314229
283768	GOLGA8G	0.0314301
26	ABP1	0.0314549
10987	COPS5	0.031456
374286	CDRT1	0.0314753
343477	HSP90B3P	0.0314831
10928	RALBP1	0.0314956
79446	WDR25	0.0315084
5279	PIGC	0.0315252
55023	PHIP	0.0315914
9486	CHST10	0.0316486
8027	STAM	0.0316637
23184	MESDC2	0.0317619
55846	ITFG2	0.0317641
84105	PCBD2	0.0318072
10902	BRD8	0.0318166
60491	NIF3L1	0.0318191
64403	CDH24	0.0318245
151903	CCDC12	0.0318938
4303	FOXO4	0.0320426
23369	PUM2	0.0320773
23256	SCFD1	0.0321176
10598	AHSA1	0.0321321
5830	PEX5	0.0321775
79048	SECISBP2	0.0322418
1821	DRP2	0.0323436
[truncated: 432 more rows]

## Sheet: sub-Table 2
Gene ID	Gene symbol	Welch p
3423	IDS	8.29912e-20
6376	CX3CL1	4.41326e-19
266977	GPR110	5.94871e-17
9263	STK17A	4.93637e-16
56479	KCNQ5	1.05584e-15
57156	TMEM63C	1.39733e-14
57569	ARHGAP20	2.81065e-14
8645	KCNK5	6.4389e-14
81578	COL21A1	1.06564e-13
55568	GALNT10	1.06632e-13
81706	PPP1R14C	1.61289e-13
27306	HPGDS	2.38643e-13
5602	MAPK10	2.51648e-13
241	ALOX5AP	2.73961e-13
161742	SPRED1	1.34305e-12
3696	ITGB8	1.38409e-12
79971	WLS	1.47284e-12
54677	CROT	2.34781e-12
30844	EHD4	2.52337e-12
27087	B3GAT1	3.8644e-12
3371	TNC	4.9505e-12
414236	C10orf55	6.01571e-12
84239	ATP13A4	6.45885e-12
1803	DPP4	7.39978e-12
8867	SYNJ1	7.55895e-12
153768	PRELID2	1.03417e-11
27071	DAPP1	1.64444e-11
7084	TK2	2.01098e-11
10098	TSPAN5	2.22802e-11
338557	GPR120	2.76553e-11
147837	ZNF563	2.81932e-11
6505	SLC1A1	3.97523e-11
23043	TNIK	4.39177e-11
4332	MNDA	4.66161e-11
123920	CMTM3	5.23438e-11
7867	MAPKAPK3	5.38356e-11
3455	IFNAR2	5.72825e-11
56477	CCL28	6.12437e-11
55970	GNG12	6.52681e-11
2744	GLS	7.05999e-11
54716	SLC6A20	7.47019e-11
9865	TRIL	9.98121e-11
2549	GAB1	1.03428e-10
7097	TLR2	1.14346e-10
1687	DFNA5	1.70686e-10
11135	CDC42EP1	1.76425e-10
4316	MMP7	1.86031e-10
4208	MEF2C	2.05929e-10
9099	USP2	2.35972e-10
79782	LRRC31	2.55013e-10
23150	FRMD4B	2.58137e-10
55707	NECAP2	2.89077e-10
598	BCL2L1	2.91791e-10
4233	MET	3.08224e-10
90634	N4BP2L1	3.33927e-10
11240	PADI2	3.42454e-10
4217	MAP3K5	3.76461e-10
135398	C6orf141	3.76922e-10
3038	HAS3	4.09551e-10
79817	MOBKL2B	4.14154e-10
23430	TPSD1	4.21556e-10
5328	PLAU	4.24595e-10
54149	C21orf91	4.7727e-10
58484	NLRC4	4.94729e-10
8743	TNFSF10	5.3403e-10
55013	CCDC109B	5.56314e-10
81035	COLEC12	5.94435e-10
79627	OGFRL1	6.16168e-10
5972	REN	6.41152e-10
57447	NDRG2	7.29543e-10
8572	PDLIM4	7.37412e-10
3122	HLA-DRA	8.22109e-10
3882	KRT32	8.25649e-10
6565	SLC15A2	8.39558e-10
202	AIM1	8.45589e-10
230	ALDOC	9.23782e-10
93663	ARHGAP18	1.02126e-09
4615	MYD88	1.12796e-09
2012	EMP1	1.12896e-09
199675	C19orf59	1.19718e-09
158866	ZDHHC15	1.22852e-09
1266	CNN3	1.2513e-09
80206	FHOD3	1.31593e-09
1263	PLK3	1.36846e-09
346389	MACC1	1.52514e-09
28988	DBNL	1.77472e-09
154091	SLC2A12	1.78927e-09
5366	PMAIP1	1.83855e-09
29126	CD274	1.84356e-09
9175	MAP3K13	1.85626e-09
149111	CNIH3	2.00999e-09
9819	TSC22D2	2.02877e-09
5783	PTPN13	2.0411e-09
79594	MUL1	2.28821e-09
50856	CLEC4A	2.4935e-09
7040	TGFB1	2.53269e-09
388507	ZNF788	2.54717e-09
1130	LYST	2.64799e-09
351	APP	2.88607e-09
80264	ZNF430	2.979e-09
148808	MFSD4	2.98533e-09
4166	CHST6	3.11442e-09
4919	ROR1	3.28728e-09
3732	CD82	3.48195e-09
84679	SLC9A7	3.5174e-09
84246	MED10	4.49452e-09
10800	CYSLTR1	4.53842e-09
153769	SH3RF2	4.61291e-09
3383	ICAM1	4.76411e-09
667	DST	4.78069e-09
152007	GLIPR2	4.79284e-09
51191	HERC5	4.88454e-09
85027	C5orf62	5.0397e-09
113540	CMTM1	5.8132e-09
4688	NCF2	5.89083e-09
90576	ZNF799	5.9304e-09
144165	PRICKLE1	6.33376e-09
9308	CD83	6.4085e-09
55552	ZNF823	7.2747e-09
3092	HIP1	7.47416e-09
308	ANXA5	8.10812e-09
79974	C7orf58	8.19439e-09
201305	SPNS3	8.27388e-09
120	ADD3	8.28908e-09
7474	WNT5A	8.28941e-09
5912	RAP2B	8.35438e-09
23515	MORC3	8.74843e-09
221336	BEND6	8.96288e-09
285830	LOC285830	8.99337e-09
1359	CPA3	9.21009e-09
3231	HOXD1	1.01171e-08
374618	TEX9	1.03907e-08
9957	HS3ST1	1.04905e-08
910	CD1B	1.08698e-08
55008	HERC6	1.14922e-08
83667	SESN2	1.15376e-08
56134	PCDHAC2	1.15854e-08
126070	ZNF440	1.18476e-08
2115	ETV1	1.21078e-08
10610	ST6GALNAC2	1.31668e-08
337876	CHSY3	1.37949e-08
79986	ZNF702P	1.50313e-08
2020	EN2	1.52065e-08
127343	DMBX1	1.5217e-08
29969	MDFIC	1.6181e-08
3454	IFNAR1	1.61933e-08
116092	DNTTIP1	1.72842e-08
84612	PARD6B	1.75475e-08
51192	CKLF	1.75514e-08
94121	SYTL4	1.85582e-08
3920	LAMP2	1.86136e-08
10346	TRIM22	1.94906e-08
221091	LRRN4CL	1.98575e-08
6710	SPTB	2.01375e-08
5800	PTPRO	2.03508e-08
374879	ZNF699	2.09746e-08
84632	AFAP1L2	2.10188e-08
169792	GLIS3	2.2034e-08
2775	GNAO1	2.2056e-08
154796	AMOT	2.21781e-08
653653	LOC653653	2.27539e-08
439921	MXRA7	2.28735e-08
1474	CST6	2.32652e-08
3115	HLA-DPB1	2.34367e-08
3713	IVL	2.36233e-08
1317	SLC31A1	2.36406e-08
7798	LUZP1	2.4004e-08
342926	ZNF677	2.44671e-08
1893	ECM1	2.44895e-08
375035	SFT2D2	2.48744e-08
11259	FILIP1L	2.49006e-08
25939	SAMHD1	2.49779e-08
5327	PLAT	2.58175e-08
3663	IRF5	2.68005e-08
59269	HIVEP3	2.75798e-08
8915	BCL10	2.89829e-08
3113	HLA-DPA1	3.04432e-08
343263	MYBPHL	3.08009e-08
8200	GDF5	3.08644e-08
7539	ZFP37	3.25408e-08
55106	SLFN12	3.25544e-08
346157	ZNF391	3.50809e-08
6612	SUMO3	3.61243e-08
23603	CORO1C	3.65774e-08
56105	PCDHGA11	3.8607e-08
4360	MRC1	3.97374e-08
80820	EEPD1	3.97989e-08
55509	BATF3	4.0709e-08
54850	FBXL12	4.087e-08
29062	WDR91	4.13577e-08
2206	MS4A2	4.22091e-08
27241	BBS9	4.26767e-08
9734	HDAC9	4.35341e-08
10580	SORBS1	4.35719e-08
80258	EFHC2	4.42086e-08
55752	SEPT11	4.45527e-08
122786	FRMD6	4.4757e-08
9034	CCRL2	4.48981e-08
164127	C1orf65	4.50149e-08
221830	TWISTNB	4.69423e-08
2000	ELF4	4.73226e-08
26052	DNM3	4.7691e-08
23179	RGL1	4.93645e-08
112937	GLB1L3	5.03734e-08
151306	GPBAR1	5.15424e-08
3109	HLA-DMB	5.36315e-08
64078	SLC28A3	5.36468e-08
6794	STK11	5.4192e-08
619208	C6orf225	5.46652e-08
57480	PLEKHG1	5.5398e-08
29785	CYP2S1	5.55924e-08
26191	PTPN22	5.9269e-08
8905	AP1S2	5.97945e-08
55061	SUSD4	6.2854e-08
153020	RASGEF1B	6.46398e-08
10487	CAP1	6.47359e-08
1909	EDNRA	6.83351e-08
8863	PER3	7.40078e-08
3628	INPP1	7.7354e-08
9927	MFN2	7.92185e-08
170959	ZNF431	8.08128e-08
51474	LIMA1	8.14422e-08
23601	CLEC5A	8.52471e-08
10184	LHFPL2	8.59629e-08
22883	CLSTN1	8.63294e-08
100126791	EGOT	8.73461e-08
2069	EREG	8.74616e-08
9672	SDC3	9.06881e-08
374	AREG	9.81525e-08
10964	IFI44L	1.00266e-07
55220	KLHDC8A	1.01395e-07
7168	TPM1	1.03129e-07
7378	UPP1	1.08818e-07
7716	VEZF1	1.09361e-07
64968	MRPS6	1.1018e-07
6098	ROS1	1.17581e-07
115560	ZNF501	1.22258e-07
144406	WDR66	1.22914e-07
8987	STBD1	1.24468e-07
441054	C4orf47	1.26851e-07
664701	ZNF826	1.2709e-07
355	FAS	1.295e-07
100129842	ZNF737	1.33945e-07
8997	KALRN	1.36969e-07
10220	GDF11	1.45345e-07
115727	RASGRP4	1.48218e-07
23621	BACE1	1.4844e-07
2771	GNAI2	1.49484e-07
79947	DHDDS	1.53609e-07
27286	SRPX2	1.60901e-07
11227	GALNT5	1.65636e-07
989	SEPT7	1.70044e-07
669	BPGM	1.70048e-07
55701	FLJ10357	1.7278e-07
163227	ZNF100	1.73937e-07
5358	PLS3	1.76201e-07
199777	ZNF626	1.78719e-07
958	CD40	1.82948e-07
345079	ANKRD56	1.85996e-07
7695	ZNF136	1.89094e-07
1308	COL17A1	1.902e-07
9341	VAMP3	1.91369e-07
79583	TMEM231	1.96418e-07
1647	GADD45A	1.97927e-07
5793	PTPRG	2.0689e-07
55975	KLHL7	2.0725e-07
2212	FCGR2A	2.11146e-07
283985	FADS6	2.11933e-07
10109	ARPC2	2.12207e-07
1296	COL8A2	2.12582e-07
57600	FNIP2	2.13613e-07
27163	NAAA	2.14276e-07
169834	ZNF883	2.1436e-07
55224	ETNK2	2.19434e-07
3107	HLA-C	2.30177e-07
27333	GOLIM4	2.31775e-07
6483	ST3GAL2	2.58072e-07
64499	TPSB2	2.59328e-07
27010	TPK1	2.60039e-07
55283	MCOLN3	2.63218e-07
148932	MOBKL2C	2.68787e-07
56849	TCEAL7	2.70198e-07
3673	ITGA2	2.75129e-07
5209	PFKFB3	2.83707e-07
387104	C6orf174	2.89985e-07
441204	LOC441204	2.90729e-07
90273	CEACAM21	2.91352e-07
25932	CLIC4	2.91748e-07
83959	SLC4A11	2.9263e-07
154	ADRB2	2.96395e-07
6385	SDC4	3.00198e-07
219	ALDH1B1	3.04513e-07
10311	DSCR3	3.08955e-07
3949	LDLR	3.08979e-07
913	CD1E	3.09401e-07
29091	STXBP6	3.10555e-07
3965	LGALS9	3.1309e-07
79365	BHLHE41	3.14748e-07
1948	EFNB2	3.14982e-07
63932	CXorf56	3.19754e-07
10308	ZNF267	3.2423e-07
6310	ATXN1	3.24387e-07
6523	SLC5A1	3.28961e-07
27034	ACAD8	3.3015e-07
54918	CMTM6	3.32514e-07
9466	IL27RA	3.39042e-07
6003	RGS13	3.46233e-07
83892	KCTD10	3.48618e-07
81543	LRRC3	3.49473e-07
767558	LUZP6	3.50276e-07
54947	LPCAT2	3.57841e-07
57685	CACHD1	3.58323e-07
10803	CCR9	3.58382e-07
3137	HLA-J	3.63924e-07
81849	ST6GALNAC5	3.69458e-07
90649	ZNF486	3.69538e-07
284348	LYPD5	3.70501e-07
6545	SLC7A4	3.76406e-07
10451	VAV3	3.8655e-07
152559	PAQR3	3.99682e-07
113612	CYP2U1	4.06857e-07
64750	SMURF2	4.10562e-07
9046	DOK2	4.26166e-07
100133669	LOC100133669	4.32346e-07
23062	GGA2	4.37984e-07
8916	HERC3	4.41176e-07
3131	HLF	4.48868e-07
90589	ZNF625	4.5471e-07
50650	ARHGEF3	4.5849e-07
80326	WNT10A	4.58518e-07
2819	GPD1	4.61741e-07
24	ABCA4	4.61836e-07
57514	ARHGAP31	4.62085e-07
9576	SPAG6	4.79516e-07
146227	BEAN	4.83939e-07
56606	SLC2A9	4.98799e-07
55243	KIRREL	5.09945e-07
6548	SLC9A1	5.16903e-07
7431	VIM	5.17726e-07
170691	ADAMTS17	5.21969e-07
677	ZFP36L1	5.26905e-07
10938	EHD1	5.30475e-07
1009	CDH11	5.37694e-07
9398	CD101	5.44986e-07
27303	RBMS3	5.62262e-07
6368	CCL23	5.67167e-07
2196	FAT2	5.84349e-07
27436	EML4	5.85112e-07
91543	RSAD2	5.86786e-07
181	AGRP	5.90438e-07
1806	DPYD	6.17808e-07
3428	IFI16	6.28035e-07
139818	DOCK11	6.54801e-07
284443	ZNF493	6.74066e-07
57552	NCEH1	6.74689e-07
54033	RBM11	6.76357e-07
57630	SH3RF1	6.768e-07
1593	CYP27A1	6.8493e-07
5382	PMS2L4	6.86315e-07
51119	SBDS	7.09936e-07
26031	OSBPL3	7.21251e-07
9715	FAM131B	7.44214e-07
79088	ZNF426	7.46711e-07
7074	TIAM1	7.65667e-07
27295	PDLIM3	7.67882e-07
126068	ZNF441	7.7187e-07
84536	C21orf67	7.85963e-07
54843	SYTL2	7.94111e-07
84671	ZNF347	8.05e-07
154743	C7orf60	8.05599e-07
285966	FAM115C	8.39983e-07
1961	EGR4	8.928e-07
54680	ZNHIT6	9.08796e-07
1947	EFNB1	9.11635e-07
196051	PPAPDC1A	9.13893e-07
348327	ZNF530	9.17095e-07
945	CD33	9.41719e-07
946	SIGLEC6	9.53964e-07
3460	IFNGR2	9.55595e-07
65061	CDK15	9.56743e-07
400794	LOC400794	9.64139e-07
23008	KLHDC10	1.01095e-06
7262	PHLDA2	1.02463e-06
23386	NUDCD3	1.04175e-06
23034	SAMD4A	1.05495e-06
5998	RGS3	1.08616e-06
118932	ANKRD22	1.08697e-06
5923	RASGRF1	1.09996e-06
65983	GRAMD3	1.09997e-06
6769	STAC	1.10339e-06
284367	SIGLECP3	1.10606e-06
10420	TESK2	1.12849e-06
284433	OR10H5	1.13849e-06
54504	CPVL	1.13985e-06
84548	TMEM185A	1.15496e-06
3690	ITGB3	1.15548e-06
26017	FAM32A	1.16479e-06
10686	CLDN16	1.16549e-06
51393	TRPV2	1.20806e-06
255809	C19orf38	1.21809e-06
79955	PDZD7	1.22848e-06
25913	POT1	1.23355e-06
153743	PPP1R2P3	1.24503e-06
2172	FABP6	1.25428e-06
2041	EPHA1	1.26608e-06
25791	NGEF	1.26743e-06
3118	HLA-DQA2	1.268e-06
10550	ARL6IP5	1.28317e-06
84466	MEGF10	1.28397e-06
10871	CD300C	1.29597e-06
124590	USH1G	1.30251e-06
3106	HLA-B	1.32832e-06
256815	C10orf67	1.33308e-06
55762	ZNF701	1.36e-06
6236	RRAD	1.36398e-06
9830	TRIM14	1.36503e-06
2329	FMO4	1.36521e-06
64407	RGS18	1.40006e-06
54899	PXK	1.41602e-06
5898	RALA	1.43245e-06
10261	IGSF6	1.43644e-06
340252	ZNF680	1.45178e-06
7177	TPSAB1	1.4529e-06
6344	SCTR	1.48412e-06
9333	TGM5	1.49098e-06
200197	C1orf126	1.50322e-06
165530	CLEC4F	1.50859e-06
4311	MME	1.51914e-06
6258	RXRG	1.53336e-06
55773	TBC1D23	1.54986e-06
79973	ZNF442	1.55483e-06
91392	ZNF502	1.60554e-06
64805	P2RY12	1.60849e-06
440738	MAP1LC3C	1.61151e-06
7561	ZNF14	1.61612e-06
79939	SLC35E1	1.61764e-06
26206	SPAG8	1.62729e-06
57664	PLEKHA4	1.63599e-06
57194	ATP10A	1.64002e-06
84668	FAM126A	1.643e-06
4320	MMP11	1.64932e-06
4973	OLR1	1.66327e-06
23305	ACSL6	1.68632e-06
79161	C7orf23	1.69344e-06
10217	CTDSPL	1.70634e-06
5724	PTAFR	1.73263e-06
23022	PALLD	1.74825e-06
2517	FUCA1	1.75127e-06
4163	MCC	1.75591e-06
51099	ABHD5	1.7689e-06
284434	NWD1	1.77344e-06
10276	NET1	1.78901e-06
8850	KAT2B	1.80615e-06
126567	C2CD4C	1.82578e-06
342908	ZNF404	1.82662e-06
1437	CSF2	1.83291e-06
64132	XYLT2	1.83946e-06
285533	RNF175	1.85608e-06
3984	LIMK1	1.85957e-06
358	AQP1	1.86237e-06
83851	SYT16	1.86272e-06
2915	GRM5	1.87245e-06
6347	CCL2	1.87779e-06
998	CDC42	1.88007e-06
90268	FAM105B	1.88343e-06
1816	DRD5	1.9037e-06
441094	FLJ42709	1.91212e-06
55092	TMEM51	1.97144e-06
3689	ITGB2	2.00152e-06
27350	APOBEC3C	2.00858e-06
960	CD44	2.00907e-06
55450	CAMK2N1	2.02636e-06
57168	ASPHD2	2.05967e-06
8682	PEA15	2.06184e-06
6252	RTN1	2.08097e-06
26084	SGEF	2.0863e-06
79699	ZYG11B	2.10243e-06
85865	GTPBP10	2.13878e-06
23161	SNX13	2.17928e-06
5774	PTPN3	2.23868e-06
9586	CREB5	2.27601e-06
334	APLP2	2.30372e-06
57826	RAP2C	2.30631e-06
54875	CNTLN	2.32542e-06
3685	ITGAV	2.34999e-06
94160	ABCC12	2.36102e-06
54766	BTG4	2.43474e-06
80329	ULBP1	2.46962e-06
941	CD80	2.47242e-06
646658	TMEM90A	2.48716e-06
10981	RAB32	2.52291e-06
5521	PPP2R2B	2.53232e-06
146395	GSG1L	2.53769e-06
22865	SLITRK3	2.5435e-06
147660	ZNF578	2.54824e-06
5165	PDK3	2.55614e-06
375607	C7orf52	2.61346e-06
10447	FAM3C	2.62103e-06
4481	MSR1	2.69054e-06
7077	TIMP2	2.71471e-06
10867	TSPAN9	2.73972e-06
10602	CDC42EP3	2.76814e-06
81501	TM7SF4	2.77465e-06
284467	FAM19A3	2.79196e-06
117144	CATSPER1	2.79766e-06
91664	ZNF845	2.84427e-06
1432	MAPK14	2.8645e-06
126014	OSCAR	2.89046e-06
144110	TMEM86A	2.89694e-06
9771	RAPGEF5	2.91168e-06
3111	HLA-DOA	2.98871e-06
145483	FAM161B	3.03706e-06
401145	FAM190A	3.06438e-06
7639	ZNF85	3.06454e-06
112616	CMTM7	3.1094e-06
2219	FCN1	3.17058e-06
51301	GCNT4	3.17586e-06
56934	CA10	3.20148e-06
23635	SSBP2	3.21719e-06
9568	GABBR2	3.22012e-06
7171	TPM4	3.31625e-06
653567	FAM23A	3.41341e-06
9450	LY86	3.58663e-06
26575	RGS17	3.67508e-06
192668	CYS1	3.70493e-06
115201	ATG4A	3.71523e-06
9975	NR1D2	3.71857e-06
2992	GYG1	3.74025e-06
5003	SLC22A18AS	3.79125e-06
3574	IL7	3.85724e-06
3684	ITGAM	3.90163e-06
55634	ZNF673	3.9733e-06
115	ADCY9	4.04069e-06
100128385	C9orf110	4.04291e-06
146722	CD300LF	4.04321e-06
158314	C9orf44	4.1075e-06
285368	PRRT3	4.11872e-06
375287	RBM43	4.12051e-06
285761	DCBLD1	4.12102e-06
114827	FHAD1	4.15395e-06
3133	HLA-E	4.1676e-06
25816	TNFAIP8	4.17036e-06
23659	PLA2G15	4.3051e-06
55888	ZNF167	4.30683e-06
114898	C1QTNF2	4.32906e-06
3269	HRH1	4.33685e-06
51100	SH3GLB1	4.38936e-06
8706	B3GALNT1	4.437e-06
5814	PURB	4.44463e-06
5239	PGM5	4.51698e-06
25841	ABTB2	4.55356e-06
8460	TPST1	4.55809e-06
84898	PLXDC2	4.65327e-06
6526	SLC5A3	4.65415e-06
768211	RELL1	4.736e-06
8626	TP63	4.78871e-06
441425	ANKRD20A3	4.83287e-06
55653	BCAS4	4.83946e-06
342035	GLDN	4.86889e-06
1039	CDR2	5.03411e-06
23619	ZIM2	5.051e-06
6102	RP2	5.07426e-06
7124	TNF	5.09027e-06
53829	P2RY13	5.16837e-06
2191	FAP	5.25484e-06
9265	CYTH3	5.27283e-06
3936	LCP1	5.29938e-06
27072	VPS41	5.30921e-06
340547	VSIG1	5.56912e-06
79148	MMP28	5.58593e-06
163049	ZNF791	5.58963e-06
79679	VTCN1	5.59306e-06
147525	C18orf18	5.60929e-06
26994	RNF11	5.60968e-06
25976	TIPARP	5.6357e-06
10544	PROCR	5.73555e-06
84541	KBTBD8	5.78745e-06
56034	PDGFC	5.7916e-06
7559	ZNF12	5.80745e-06
170954	KIAA1949	5.87797e-06
140832	WFDC10A	6.03396e-06
196527	ANO6	6.21823e-06
3557	IL1RN	6.25652e-06
84441	MAML2	6.26291e-06
3128	HLA-DRB6	6.26982e-06
158219	TTC39B	6.2895e-06
5621	PRNP	6.4001e-06
115123	MARCH3	6.4842e-06
201799	TMEM154	6.48766e-06
6357	CCL13	6.5129e-06
151056	PLB1	6.5191e-06
256714	MAP7D2	6.56192e-06
2623	GATA1	6.61737e-06
253635	CCDC75	6.68423e-06
1810	DR1	6.71888e-06
114299	PALM2	6.72037e-06
9732	DOCK4	6.81187e-06
6383	SDC2	6.83456e-06
7375	USP4	6.87196e-06
1364	CLDN4	6.87768e-06
1089	CEACAM4	6.90059e-06
5754	PTK7	6.93117e-06
1382	CRABP2	6.96351e-06
2857	GPR34	7.00542e-06
345651	ACTBL2	7.00703e-06
6001	RGS10	7.14336e-06
405754	ERVFRDE1	7.18775e-06
440712	C1orf186	7.22671e-06
4240	MFGE8	7.38017e-06
5578	PRKCA	7.43155e-06
23005	MAPKBP1	7.54287e-06
283856	LOC283856	7.60527e-06
4644	MYO5A	7.82163e-06
79465	ULBP3	7.95254e-06
79071	ELOVL6	8.0729e-06
23787	MTCH1	8.39114e-06
1318	SLC31A2	8.39614e-06
2326	FMO1	8.41168e-06
5990	RFX2	8.4124e-06
3053	SERPIND1	8.58659e-06
1601	DAB2	8.63257e-06
79966	SCD5	8.70634e-06
2335	FN1	8.72541e-06
91947	ARRDC4	8.78064e-06
56120	PCDHGB8P	8.79297e-06
6575	SLC20A2	8.87658e-06
130940	CCDC148	8.97181e-06
63979	FIGNL1	8.9736e-06
6900	CNTN2	9.09301e-06
4286	MITF	9.15208e-06
11010	GLIPR1	9.37592e-06
1300	COL10A1	9.44084e-06
22836	RHOBTB3	9.57901e-06
84767	SPRYD5	9.83387e-06
1200	TPP1	9.88371e-06
7594	ZNF43	9.91269e-06
3694	ITGB6	1.00328e-05
3117	HLA-DQA1	1.01243e-05
2316	FLNA	1.02302e-05
378884	NHLRC1	1.02663e-05
440699	LRRC52	1.02933e-05
9902	MRC2	1.04499e-05
8226	HDHD1A	1.05018e-05
54558	SPATA6	1.06565e-05
57146	TMEM159	1.06648e-05
58475	MS4A7	1.07413e-05
56262	LRRC8A	1.09283e-05
8792	TNFRSF11A	1.11861e-05
89876	C3orf15	1.12939e-05
170371	C10orf128	1.13033e-05
23080	AVL9	1.13374e-05
3140	MR1	1.1344e-05
154664	ABCA13	1.14212e-05
83468	GLT8D2	1.14266e-05
91137	SLC25A46	1.14277e-05
6512	SLC1A7	1.16342e-05
81931	ZNF93	1.1651e-05
57708	MIER1	1.16663e-05
23460	ABCA6	1.17089e-05
1907	EDN2	1.17505e-05
341350	OVCH1	1.17745e-05
4900	NRGN	1.18693e-05
54329	GPR85	1.19161e-05
8528	DDO	1.1963e-05
4534	MTM1	1.20209e-05
4298	MLLT1	1.23351e-05
54885	TBC1D8B	1.24003e-05
81037	CLPTM1L	1.26633e-05
387263	C6orf120	1.28548e-05
221476	PI16	1.28944e-05
53836	GPR87	1.31554e-05
23413	NCS1	1.32092e-05
94032	CAMK2N2	1.32135e-05
284578	LOC284578	1.3252e-05
695	BTK	1.33872e-05
222865	TMEM130	1.34368e-05
23057	NMNAT2	1.34411e-05
284415	VSTM1	1.35266e-05
81832	NETO1	1.35407e-05
84106	PRAM1	1.36527e-05
57579	FAM135A	1.36844e-05
30832	ZNF354C	1.37242e-05
139599	MAGEE2	1.37601e-05
22891	ZNF365	1.37776e-05
6301	SARS	1.38107e-05
7357	UGCG	1.38835e-05
55601	DDX60	1.38845e-05
63934	ZNF667	1.39218e-05
92154	MTSS1L	1.41491e-05
374378	GALNTL4	1.41929e-05
399665	FAM102A	1.43429e-05
79649	MAP7D3	1.46304e-05
64231	MS4A6A	1.48017e-05
64121	RRAGC	1.48166e-05
7728	ZNF175	1.48374e-05
57185	NIPAL3	1.4864e-05
9204	ZMYM6	1.49189e-05
23527	ACAP2	1.51648e-05
5716	PSMD10	1.51885e-05
10473	HMGN4	1.53166e-05
79070	KDELC1	1.53802e-05
29035	C16orf72	1.54585e-05
553	AVPR1B	1.55723e-05
5825	ABCD3	1.56832e-05
4773	NFATC2	1.58157e-05
2123	EVI2A	1.60679e-05
6382	SDC1	1.61804e-05
80129	C6orf97	1.67283e-05
51538	ZCCHC17	1.70644e-05
8999	CDKL2	1.71659e-05
6361	CCL17	1.71904e-05
84432	PROK1	1.73737e-05
10908	PNPLA6	1.75964e-05
3055	HCK	1.76144e-05
127262	TPRG1L	1.77694e-05
389827	TMEM8C	1.78411e-05
219285	SAMD9L	1.79262e-05
6322	SCML1	1.81725e-05
5932	RBBP8	1.82612e-05
8837	CFLAR	1.83528e-05
30008	EFEMP2	1.83702e-05
84792	C7orf70	1.85289e-05
89872	AQP10	1.86071e-05
221468	TMEM217	1.87581e-05
6309	SC5DL	1.88229e-05
154141	MBOAT1	1.88673e-05
84868	HAVCR2	1.90614e-05
162394	SLFN5	1.91467e-05
9061	PAPSS1	1.92335e-05
81855	SFXN3	1.93009e-05
344892	RTP2	1.93783e-05
6197	RPS6KA3	1.9481e-05
6583	SLC22A4	1.96255e-05
2882	GPX7	1.96906e-05
131368	ZPLD1	1.9909e-05
92999	ZBTB47	1.99381e-05
6299	SALL1	1.99383e-05
285613	RELL2	2.0101e-05
6693	SPN	2.01088e-05
92255	LMBRD2	2.01344e-05
27294	DHDH	2.02921e-05
834	CASP1	2.02939e-05
84439	HHIPL1	2.04789e-05
79230	ZNF557	2.06278e-05
199870	FAM76A	2.06599e-05
1121	CHM	2.07657e-05
84789	MGC2889	2.09761e-05
26539	OR10H1	2.1003e-05
118491	TTC18	2.10273e-05
5241	PGR	2.10687e-05
304	ANXA2P2	2.13058e-05
388336	SHISA6	2.13873e-05
11043	MID2	2.14953e-05
3750	KCND1	2.15118e-05
1733	DIO1	2.17529e-05
1075	CTSC	2.18275e-05
100130613	CXorf64	2.19438e-05
90952	ESAM	2.22997e-05
3119	HLA-DQB1	2.23087e-05
94015	TTYH2	2.24912e-05
11035	RIPK3	2.26975e-05
91523	FAM113B	2.28607e-05
5646	PRSS3	2.29943e-05
5920	RARRES3	2.33495e-05
55862	ECHDC1	2.34724e-05
100134229	LOC100134229	2.35305e-05
83593	RASSF5	2.3568e-05
57205	ATP10D	2.36612e-05
23466	CBX6	2.37175e-05
2983	GUCY1B3	2.37332e-05
115207	KCTD12	2.38247e-05
729830	FAM160A1	2.41868e-05
8082	SSPN	2.42011e-05
340061	TMEM173	2.42317e-05
91526	ANKRD44	2.42515e-05
222663	SCUBE3	2.43717e-05
280664	WFDC10B	2.44587e-05
118429	ANTXR2	2.45198e-05
579	NKX3-2	2.45315e-05
85462	FHDC1	2.46853e-05
4126	MANBA	2.47384e-05
999	CDH1	2.49279e-05
1620	DBC1	2.51226e-05
400759	LOC400759	2.51601e-05
159013	CXorf38	2.51904e-05
286333	C9orf109	2.55393e-05
8618	CADPS	2.55449e-05
51619	UBE2D4	2.62244e-05
1043	CD52	2.62783e-05
55803	ADAP2	2.6387e-05
11015	KDELR3	2.64006e-05
1513	CTSK	2.64389e-05
55273	TMEM100	2.64542e-05
5311	PKD2	2.66011e-05
255119	C4orf22	2.67365e-05
55589	BMP2K	2.69786e-05
3163	HMOX2	2.71537e-05
79665	DHX40	2.71699e-05
93653	ST7OT1	2.73578e-05
2564	GABRE	2.77616e-05
11167	FSTL1	2.78236e-05
51296	SLC15A3	2.78365e-05
651	BMP3	2.79759e-05
64101	LRRC4	2.81647e-05
27075	TSPAN13	2.82518e-05
284417	TMEM150B	2.83629e-05
440087	C12orf69	2.84094e-05
338785	KRT79	2.87659e-05
7048	TGFBR2	2.88721e-05
8605	PLA2G4C	2.91354e-05
50489	CD207	2.93861e-05
388403	YPEL2	2.94576e-05
2258	FGF13	2.96526e-05
653483	C6orf124	3.00426e-05
201175	SH3D20	3.0054e-05
10004	NAALADL1	3.01978e-05
84171	LOXL4	3.04353e-05
10417	SPON2	3.04566e-05
11145	PLA2G16	3.09565e-05
11326	VSIG4	3.1231e-05
1524	CX3CR1	3.12977e-05
9294	S1PR2	3.14271e-05
138255	C9orf135	3.1452e-05
79788	ZNF665	3.16028e-05
11036	GTF2A1L	3.16581e-05
3206	HOXA10	3.17541e-05
3597	IL13RA1	3.18074e-05
84465	MEGF11	3.27004e-05
79705	LRRK1	3.31605e-05
170850	KCNG3	3.35823e-05
23682	RAB38	3.4215e-05
5361	PLXNA1	3.42236e-05
50640	PNPLA8	3.42453e-05
255488	RNF144B	3.43233e-05
11346	SYNPO	3.43439e-05
6327	SCN2B	3.47521e-05
650368	LOC650368	3.50206e-05
90592	ZNF700	3.50577e-05
8424	BBOX1	3.52556e-05
84695	LOXL3	3.56121e-05
1974	EIF4A2	3.56626e-05
339122	RAB43	3.57229e-05
90523	C6orf142	3.59379e-05
5305	PIP4K2A	3.63463e-05
55016	MARCH1	3.63531e-05
654412	FAM138B	3.68394e-05
5504	PPP1R2	3.69524e-05
5371	PML	3.70311e-05
7846	TUBA1A	3.74285e-05
652	BMP4	3.76205e-05
136288	C7orf57	3.76441e-05
79822	ARHGAP28	3.78813e-05
84658	EMR3	3.79352e-05
1747	DLX3	3.81158e-05
3352	HTR1D	3.8137e-05
114907	FBXO32	3.81538e-05
10154	PLXNC1	3.82852e-05
64393	ZMAT3	3.84507e-05
3791	KDR	3.85216e-05
165829	GPR156	3.8858e-05
84553	C6orf168	3.90878e-05
23120	ATP10B	3.9112e-05
164312	LRRN4	3.93047e-05
29960	FTSJ2	3.95845e-05
9462	RASAL2	3.96573e-05
2773	GNAI3	3.9814e-05
28232	SLCO3A1	4.01387e-05
23457	ABCB9	4.06362e-05
167691	LCA5	4.08003e-05
152573	SHISA3	4.09531e-05
400746	C1orf130	4.1157e-05
9908	G3BP2	4.14379e-05
389	RHOC	4.1626e-05
200315	APOBEC3A	4.16731e-05
729171	ANKRD20B	4.21254e-05
90	ACVR1	4.23163e-05
5538	PPT1	4.24325e-05
10781	ZNF266	4.24404e-05
10253	SPRY2	4.27308e-05
170302	ARX	4.33766e-05
8482	SEMA7A	4.35185e-05
55074	OXR1	4.38603e-05
26010	SPATS2L	4.48475e-05
7409	VAV1	4.49618e-05
200894	ARL13B	4.55419e-05
84856	LOC84856	4.58003e-05
8897	MTMR3	4.58501e-05
154761	LOC154761	4.60016e-05
6039	RNASE6	4.60041e-05
397	ARHGDIB	4.67341e-05
2621	GAS6	4.7102e-05
53840	TRIM34	4.74607e-05
7903	ST8SIA4	4.75797e-05
10655	DMRT2	4.76804e-05
161835	FSIP1	4.79593e-05
56106	PCDHGA10	4.80201e-05
5922	RASA2	4.80245e-05
84892	C3orf39	4.81108e-05
911	CD1C	4.86337e-05
84230	LRRC8C	4.90384e-05
284119	PTRF	4.94929e-05
8477	GPR65	4.96509e-05
22826	DNAJC8	5.01839e-05
51378	ANGPT4	5.02148e-05
8273	SLC10A3	5.0234e-05
23217	ZFR2	5.06154e-05
10039	PARP3	5.11043e-05
79607	FAM118B	5.12471e-05
79989	TTC26	5.12837e-05
91966	CXorf40A	5.16665e-05
23673	STX12	5.19243e-05
122618	PLD4	5.21029e-05
2192	FBLN1	5.21455e-05
646113	FLJ43390	5.23748e-05
303	ANXA2P1	5.29276e-05
151651	EFHB	5.29318e-05
30011	SH3KBP1	5.34866e-05
84709	C4orf49	5.37477e-05
120425	AMICA1	5.38399e-05
353514	LILRA5	5.47989e-05
4689	NCF4	5.49355e-05
57037	ANKMY2	5.5002e-05
6614	SIGLEC1	5.59895e-05
57523	NYNRIN	5.60084e-05
942	CD86	5.61332e-05
29950	SERTAD1	5.67489e-05
51364	ZMYND10	5.6771e-05
221491	C6orf1	5.73557e-05
2737	GLI3	5.75323e-05
6404	SELPLG	5.77747e-05
2306	FOXD2	5.80419e-05
10385	BTN2A2	5.81493e-05
23676	SMPX	5.83355e-05
3101	HK3	5.85415e-05
90956	ADCK2	5.89282e-05
149281	METTL11B	5.9009e-05
3956	LGALS1	5.90768e-05
3123	HLA-DRB1	5.92053e-05
3360	HTR4	5.93477e-05
29995	LMCD1	6.03232e-05
203859	ANO5	6.03596e-05
79642	ARSJ	6.07364e-05
2328	FMO3	6.08603e-05
10462	CLEC10A	6.10639e-05
27122	DKK3	6.10984e-05
10630	PDPN	6.13081e-05
26230	TIAM2	6.16001e-05
4675	NAP1L3	6.18108e-05
4810	NHS	6.19233e-05
5153	PDE1B	6.20505e-05
55190	NUDT11	6.22141e-05
51316	PLAC8	6.22379e-05
572558	LOC572558	6.27984e-05
245972	ATP6V0D2	6.30941e-05
79674	VEPH1	6.3259e-05
148156	ZNF558	6.3262e-05
10205	MPZL2	6.35512e-05
84675	TRIM55	6.35653e-05
200316	APOBEC3F	6.36242e-05
55081	IFT57	6.37791e-05
284391	ZNF844	6.41026e-05
9832	JAKMIP2	6.50501e-05
3151	HMGN2	6.51445e-05
7461	CLIP2	6.52346e-05
3127	HLA-DRB5	6.66557e-05
26953	RANBP6	6.66944e-05
8462	KLF11	6.69759e-05
3604	TNFRSF9	6.70761e-05
9645	MICAL2	6.72437e-05
55659	ZNF416	6.72657e-05
2037	EPB41L2	6.78113e-05
5354	PLP1	6.79516e-05
7057	THBS1	6.80593e-05
139596	UPRT	6.85349e-05
8578	SCARF1	6.86387e-05
196	AHR	6.89438e-05
83930	STARD3NL	6.90945e-05
347902	AMIGO2	6.91029e-05
3052	HCCS	6.94845e-05
2947	GSTM3	6.96283e-05
5468	PPARG	6.96988e-05
150290	DUSP18	6.97212e-05
4608	MYBPH	7.03629e-05
24138	IFIT5	7.0464e-05
9535	GMFG	7.06793e-05
4025	LPO	7.07712e-05
55069	C7orf42	7.11463e-05
283897	C16orf54	7.17141e-05
4046	LSP1	7.18562e-05
79783	C7orf10	7.23058e-05
28962	OSTM1	7.29588e-05
56670	SUCNR1	7.3001e-05
114899	C1QTNF3	7.34796e-05
813	CALU	7.35227e-05
51338	MS4A4A	7.36829e-05
817	CAMK2D	7.46058e-05
9896	FIG4	7.48747e-05
79962	DNAJC22	7.50064e-05
26064	RAI14	7.50414e-05
10568	SLC34A2	7.58652e-05
51463	GPR89B	7.59022e-05
9881	TRANK1	7.64436e-05
147920	IGFL2	7.68e-05
89848	FCHSD1	7.69136e-05
352909	C19orf51	7.69267e-05
23344	ESYT1	7.77428e-05
29761	USP25	7.8285e-05
55613	MTMR8	7.83554e-05
4065	LY75	7.93008e-05
11344	TWF2	7.95179e-05
51347	TAOK3	8.05386e-05
30061	SLC40A1	8.07723e-05
51291	GMIP	8.13534e-05
54756	IL17RD	8.14933e-05
375346	TMEM110	8.16092e-05
10242	KCNMB2	8.18499e-05
7364	UGT2B7	8.25708e-05
55503	TRPV6	8.31564e-05
56675	NRIP3	8.33006e-05
55917	CTTNBP2NL	8.3428e-05
148479	PHF13	8.34817e-05
55806	HR	8.35864e-05
4314	MMP3	8.43207e-05
51265	CDKL3	8.44267e-05
164237	WFDC13	8.48876e-05
51311	TLR8	8.59997e-05
54587	MXRA8	8.6753e-05
120939	C12orf59	8.69803e-05
6702	SPRR2C	8.71595e-05
29086	C19orf62	8.74005e-05
345462	ZNF879	8.76285e-05
220	ALDH1A3	8.80906e-05
6372	CXCL6	8.86612e-05
843	CASP10	8.87164e-05
442319	ZNF727	8.90493e-05
163404	LPPR5	8.91384e-05
966	CD59	8.91789e-05
642587	LOC642587	9.07861e-05
728788	?	9.13056e-05
152503	SH3D19	9.16956e-05
163351	GBP6	9.23823e-05
8941	CDK5R2	9.26104e-05
200132	TCTEX1D1	9.3015e-05
147947	ZNF542	9.33699e-05
2296	FOXC1	9.35421e-05
7117	TMSL3	9.45897e-05
3433	IFIT2	9.47145e-05
90693	CCDC126	9.48436e-05
92181	UBTD2	9.57287e-05
27301	APEX2	9.58547e-05
400120	C13orf36	9.6034e-05
143903	LAYN	9.61392e-05
100132707	LOC100132707	9.64694e-05
4599	MX1	9.65956e-05
79188	TMEM43	9.66392e-05
84950	PRPF38A	9.75344e-05
7791	ZYX	9.75739e-05
147741	ZNF560	9.88557e-05
55337	C19orf66	9.89347e-05
8907	AP1M1	9.90241e-05
91373	UAP1L1	9.91096e-05
254956	MORN5	0.000100806
729230	CCR2	0.000100992
114880	OSBPL6	0.000101114
28316	CDH20	0.000101733
11309	SLCO2B1	0.000102791
54847	SIDT1	0.000102931
55786	ZNF415	0.000103203
23353	SUN1	0.00010417
283385	MORN3	0.000104274
3850	KRT3	0.000104608
3586	IL10	0.000104843
2255	FGF10	0.000105191
1634	DCN	0.000107571
2483	FRG1	0.000108079
254122	SNX32	0.000108453
56300	IL1F9	0.000109165
5453	POU3F1	0.000112073
131450	CD200R1	0.000112145
54	ACP5	0.000112783
29922	NME7	0.000112848
7319	UBE2A	0.000113187
5973	RENBP	0.000113818
26046	RNF160	0.000113823
283152	CCDC153	0.000114256
10644	IGF2BP2	0.000114866
2982	GUCY1A3	0.000115388
9497	SLC4A7	0.000115672
79073	TMEM109	0.000115986
5796	PTPRK	0.000116135
79140	CCDC28B	0.00011671
8111	GPR68	0.000117932
51375	SNX7	0.000118063
6271	S100A1	0.00011812
535	ATP6V0A1	0.000118714
10628	TXNIP	0.000120007
29109	FHOD1	0.000121553
57088	PLSCR4	0.000121565
1499	CTNNB1	0.000123108
399948	C11orf92	0.000123147
80328	ULBP2	0.000126944
10087	COL4A3BP	0.000127444
9582	APOBEC3B	0.000127502
3120	HLA-DQB2	0.00012844
29070	CCDC113	0.000128458
831	CAST	0.000128832
3568	IL5RA	0.00012894
9117	SEC22C	0.000129414
65078	RTN4R	0.000129588
5650	KLK7	0.000129598
134	ADORA1	0.000129608
345895	RSPH4A	0.000129704
25894	PLEKHG4	0.00013053
23143	LRCH1	0.000130577
23467	NPTXR	0.000131435
9459	ARHGEF6	0.000131728
29940	DSE	0.000131748
79645	EFCAB1	0.000132154
7091	TLE4	0.000134047
5734	PTGER4	0.000134359
6253	RTN2	0.000134542
10234	LRRC17	0.000134796
23052	ENDOD1	0.000134876
3717	JAK2	0.000135232
118788	PIK3AP1	0.00013602
10561	IFI44	0.00013719
60	ACTB	0.000137494
94039	ZNF101	0.000137803
26504	CNNM4	0.000139774
9213	XPR1	0.000140051
27342	RABGEF1	0.000140372
1551	CYP3A7	0.000140861
59277	NTN4	0.000140905
7881	KCNAB1	0.000141098
401093	LOC401093	0.000141147
9982	FGFBP1	0.000141624
342372	PKD1L3	0.000142058
26059	ERC2	0.000142312
91272	BOD1	0.000142762
10875	FGL2	0.000142785
53344	CHIC1	0.000143182
7161	TP73	0.000143289
4256	MGP	0.000143818
127731	VWA5B1	0.000143967
441208	LOC441208	0.000144164
59339	PLEKHA2	0.000144186
5454	POU3F2	0.000144412
10282	BET1	0.000144513
64129	TINAGL1	0.000144615
302	ANXA2	0.000145861
25984	KRT23	0.000146808
23098	SARM1	0.000147072
5770	PTPN1	0.000147134
266812	NAP1L5	0.000147381
10398	MYL9	0.000147532
4638	MYLK	0.000148622
10384	BTN3A3	0.000148708
1301	COL11A1	0.00015035
8510	MMP23B	0.000150495
127703	C1orf216	0.000152031
9653	HS2ST1	0.000152226
4317	MMP8	0.000152541
23254	KAZ	0.000152957
57608	KIAA1462	0.000153316
642987	TMEM232	0.000153909
203228	C9orf72	0.000154432
7476	WNT7A	0.000155189
846	CASR	0.000155428
60489	APOBEC3G	0.00015545
6809	STX3	0.000156087
4825	NKX6-1	0.000156143
388558	ZNF808	0.000156284
8649	MAPKSP1	0.000156324
9843	HEPH	0.00015689
394263	MUC21	0.000157008
4650	MYO9B	0.000157237
412	STS	0.000157356
7318	UBA7	0.000157486
4061	LY6E	0.000157742
140885	SIRPA	0.000158114
10079	ATP9A	0.000158158
5290	PIK3CA	0.000158514
5662	PSD	0.00015861
387885	CCDC42B	0.000158748
9629	CLCA3P	0.000159739
122046	C13orf26	0.000160104
84849	MGC16142	0.000160191
1124	CHN2	0.000160251
347454	ANKRD58	0.000160318
1553	CYP2A13	0.000160484
8934	RAB7L1	0.000160823
9114	ATP6V0D1	0.000161674
558	AXL	0.000161843
221806	VWDE	0.000162221
3489	IGFBP6	0.000162417
91624	NEXN	0.000163538
8724	SNX3	0.0001643
9058	SLC13A2	0.000164512
6010	RHO	0.000165069
84437	KIAA1826	0.000166128
27032	ATP2C1	0.000166288
567	B2M	0.000166485
163	AP2B1	0.000167564
4016	LOXL1	0.000167969
132989	C4orf36	0.000170157
27347	STK39	0.000171227
29992	PILRA	0.00017219
285676	ZNF454	0.000172254
399959	LOC399959	0.000173242
9729	KIAA0408	0.000173359
56659	KCNK13	0.000173943
10216	PRG4	0.00017548
57110	HRASLS	0.000175971
2048	EPHB2	0.000176032
131566	DCBLD2	0.0001762
6489	ST8SIA1	0.000176565
26157	GIMAP2	0.000176979
129852	C2orf73	0.000177245
10788	IQGAP2	0.000177813
84688	C9orf24	0.000179012
10857	PGRMC1	0.000179664
58511	DNASE2B	0.000180565
7462	LAT2	0.000180874
55240	STEAP3	0.000181874
9076	CLDN1	0.000182736
64748	LPPR2	0.000185963
23216	TBC1D1	0.000186496
932	MS4A3	0.00018727
641702	FAM138F	0.000187957
84916	CIRH1A	0.000188982
162962	ZNF836	0.000189717
4685	NCAM2	0.000189778
10745	PHTF1	0.000190313
84440	RAB11FIP4	0.000190849
2239	GPC4	0.000193509
389799	C9orf171	0.000194126
64858	DCLRE1B	0.000195111
54839	LRRC49	0.000195432
10326	SIRPB1	0.000195485
64422	ATG3	0.000195892
965	CD58	0.000196066
1041	CDSN	0.000196358
196264	MPZL3	0.000196479
53371	NUP54	0.000196705
133418	EMB	0.000196782
5558	PRIM2	0.000197325
7472	WNT2	0.000197875
285888	CNPY1	0.000198061
9792	SERTAD2	0.000198381
171022	WBSCR26	0.000198969
23641	LDOC1	0.000199296
83478	ARHGAP24	0.000199903
116448	OLIG1	0.000200431
27180	SIGLEC9	0.000200941
2131	EXT1	0.000201048
4322	MMP13	0.000204622
139212	CXorf41	0.000205234
5803	PTPRZ1	0.000205373
222235	FBXL13	0.000207129
204010	RPSAP52	0.00020869
114548	NLRP3	0.000209797
8828	NRP2	0.000209833
3248	HPGD	0.000210372
6793	STK10	0.000210454
49854	ZNF295	0.000210562
754	PTTG1IP	0.000211065
340277	C7orf46	0.000211208
8829	NRP1	0.000211509
140	ADORA3	0.000212737
374739	TEPP	0.000214109
211	ALAS1	0.000214335
163051	ZNF709	0.000214675
54811	ZNF562	0.000216296
90594	ZNF439	0.000217702
1536	CYBB	0.000218347
4968	OGG1	0.000219099
340533	KIAA2022	0.000222835
5535	PPP3R2	0.000223184
113444	C1orf212	0.000223224
113791	PIK3IP1	0.000223555
6291	SAA4	0.000225082
55905	RNF114	0.000227184
7099	TLR4	0.000227278
79940	C6orf155	0.000228227
9638	FEZ1	0.000229177
7568	ZNF20	0.000232532
6276	S100A5	0.000232747
23200	ATP11B	0.0002328
972	CD74	0.000233608
128346	C1orf162	0.000233835
2014	EMP3	0.000234146
80270	HSD3B7	0.000234536
84058	WDR54	0.000234707
51622	C7orf28A	0.000234882
25927	CNRIP1	0.000235599
399694	SHC4	0.000235703
11279	KLF8	0.000238665
836	CASP3	0.000239197
285386	TPRG1	0.000239313
9955	HS3ST3A1	0.000239372
28990	ASTE1	0.000239763
152206	CCDC13	0.000241152
27297	CRCP	0.000241228
83894	TTC29	0.000245184
7049	TGFBR3	0.000246059
116441	TM4SF18	0.000246849
149465	WDR65	0.000247086
2949	GSTM5	0.000247513
3655	ITGA6	0.000247768
10461	MERTK	0.000248433
23424	TDRD7	0.000249835
1496	CTNNA2	0.000250285
93134	ZNF561	0.000250339
64581	CLEC7A	0.000250532
8773	SNAP23	0.000251543
3671	ISLR	0.000255421
677796	SNORA5C	0.000256694
116349	C5orf55	0.000257115
684	BST2	0.00025784
127534	GJB4	0.000258762
6862	T	0.000259381
93190	C1orf158	0.000259765
148867	SLC30A7	0.000261725
10007	GNPDA1	0.0002635
3071	NCKAP1L	0.000264426
23355	VPS8	0.000264697
8411	EEA1	0.000266738
1750	DLX6	0.000266821
3988	LIPA	0.000267629
131377	KBTBD5	0.000267632
387758	FIBIN	0.000267755
150244	ZDHHC8P1	0.000267789
401190	RGS7BP	0.000268687
55973	BCAP29	0.000268845
6776	STAT5A	0.000270364
10100	TSPAN2	0.000270926
202309	GAPT	0.000271715
6297	SALL2	0.000272507
80210	ARMC9	0.000272589
2534	FYN	0.000272717
116496	FAM129A	0.000273341
404037	HAPLN4	0.000273454
6671	SP4	0.000274625
6444	SGCD	0.00027498
90525	SHF	0.000276362
720	C4A	0.000276815
9056	SLC7A7	0.000276869
9454	HOMER3	0.000277375
3108	HLA-DMA	0.000278237
5021	OXTR	0.000279566
9334	B4GALT5	0.000279661
26056	RAB11FIP5	0.000279788
10325	RRAGB	0.000279813
339403	RXFP4	0.000280174
9260	PDLIM7	0.000281106
54815	GATAD2A	0.000281358
387890	TMEM233	0.000281383
57710	KIAA1614	0.000281403
3776	KCNK2	0.00028356
163115	ZNF781	0.00028365
80789	INTS5	0.000283919
51073	MRPL4	0.000284894
58529	MYOZ1	0.000285767
79658	ARHGAP10	0.000287932
8522	GAS7	0.00028801
284654	RSPO1	0.000288032
306	ANXA3	0.000289136
2765	GML	0.000292973
80223	RAB11FIP1	0.000293605
390066	OR52D1	0.000293911
3588	IL10RB	0.000295088
4215	MAP3K3	0.000295895
1192	CLIC1	0.000296189
401494	PTPLAD2	0.000297061
51704	GPRC5B	0.000297463
728392	LOC728392	0.000297517
401551	WDR38	0.000298569
93164	HTR7P1	0.000301056
55783	FTSJD1	0.000301387
284307	ZIK1	0.000301701
1572	CYP2F1	0.000302097
79673	ZNF329	0.00030211
753	C18orf1	0.00030294
9469	CHST3	0.000303118
83445	GSG1	0.000303147
29767	TMOD2	0.000303196
647121	LOC647121	0.000303867
6940	ZNF354A	0.000304959
9367	RAB9A	0.000304988
146177	VWA3A	0.000305051
1519	CTSO	0.000307851
10402	ST3GAL6	0.000308133
259239	WFDC11	0.000312884
54511	HMGCLL1	0.000313293
3987	LIMS1	0.000316884
2099	ESR1	0.000317919
51063	CALHM2	0.000318298
23508	TTC9	0.000320768
79413	ZBED2	0.000320978
79895	ATP8B4	0.000321766
64005	MYO1G	0.000322217
7562	ZNF708	0.000323914
2444	FRK	0.000324295
4430	MYO1B	0.000325005
9935	MAFB	0.000325284
651250	LOC651250	0.000326204
11343	MGLL	0.000327062
79891	ZNF671	0.000327071
132160	PPM1M	0.000327505
79710	MORC4	0.000329138
155006	TMEM213	0.000334407
133923	ZNF474	0.000336442
114294	LACTB	0.000337689
27178	IL1F7	0.000339322
55816	DOK5	0.000341059
89765	RSPH1	0.000342641
8701	DNAH11	0.000343301
10498	CARM1	0.000343677
85414	SLC45A3	0.000345077
8674	VAMP4	0.000345927
6656	SOX1	0.000346142
6827	SUPT4H1	0.000346821
206358	SLC36A1	0.000348697
55700	MAP7D1	0.000349778
53358	SHC3	0.000350052
3136	HLA-H	0.000350224
78991	PCYOX1L	0.000351447
1291	COL6A1	0.000352371
169044	COL22A1	0.00035251
83539	CHST9	0.000353299
2016	EMX1	0.000354138
117248	GALNTL2	0.00035474
374654	KIF7	0.000354992
727936	GXYLT2	0.000357121
23406	COTL1	0.000357186
123041	SLC24A4	0.000360195
285598	ARL10	0.00036171
2650	GCNT1	0.000363142
65249	ZSWIM4	0.00036495
5169	ENPP3	0.000365781
5899	RALB	0.000366608
347730	LRRTM1	0.000367187
114132	SIGLEC11	0.000368421
339366	ADAMTSL5	0.000368511
10586	MAB21L2	0.000369282
55709	KBTBD4	0.000369967
205	AK3L1	0.00037104
10218	ANGPTL7	0.000372305
26238	C6orf123	0.000372746
55602	CDKN2AIP	0.000373529
9077	DIRAS3	0.00037435
84280	BTBD10	0.000374895
163059	ZNF433	0.000379835
126820	WDR63	0.000383006
8909	ENDOU	0.000383496
342615	SLFN12L	0.000386291
4218	RAB8A	0.000387691
27254	CSDC2	0.000387869
83638	C11orf68	0.000391688
84074	QRICH2	0.000391859
1303	COL12A1	0.000394529
10479	SLC9A6	0.00039499
51142	CHCHD2	0.000395067
112574	SNX18	0.000396064
10505	SEMA4F	0.000396417
388649	C1orf146	0.000398093
64747	MFSD1	0.000399692
22925	PLA2R1	0.000399723
10221	TRIB1	0.00039997
5908	RAP1B	0.000400755
60487	TRMT11	0.000401722
677798	SNORA9	0.000401896
260425	MAGI3	0.000405475
6041	RNASEL	0.000406337
339448	C1orf174	0.000406475
10953	TOMM34	0.000407064
719	C3AR1	0.0004071
168455	FLJ36031	0.000408405
29886	SNX8	0.000408659
84100	ARL6	0.000409136
84516	DCTN5	0.000410502
10808	HSPH1	0.00041124
7368	UGT8	0.000414367
257358	LOC257358	0.000415756
23086	EXPH5	0.000418141
7130	TNFAIP6	0.000418396
3364	HUS1	0.000419157
135892	TRIM50	0.00041918
10439	OLFM1	0.000419353
4921	DDR2	0.000419406
11072	DUSP14	0.000419494
54704	PDP1	0.000419842
257062	TMEM146	0.000420212
11037	STON1	0.000422857
55744	C7orf44	0.000423315
27197	GPR82	0.000425083
10418	SPON1	0.000425959
9976	CLEC2B	0.000428591
84641	HIATL1	0.000428841
23414	ZFPM2	0.000429755
53346	TM6SF1	0.000430333
54829	ASPN	0.00043116
10742	RAI2	0.000432465
865	CBFB	0.00043304
5075	PAX1	0.000434184
50999	TMED5	0.000434447
57488	ESYT2	0.000436353
4958	OMD	0.000437609
388021	TMEM179	0.000440382
152926	PPM1K	0.000442395
7323	UBE2D3	0.000443132
56548	CHST7	0.000443466
343521	TCTEX1D4	0.000443827
3087	HHEX	0.000447333
150248	C22orf15	0.000447837
286343	C9orf150	0.000449099
79041	TMEM38A	0.000451147
64419	MTMR14	0.000453034
84623	KIRREL3	0.000454659
202333	CMYA5	0.000457096
5947	RBP1	0.000457182
2700	GJA3	0.000457693
2357	FPR1	0.000459684
25945	PVRL3	0.000459836
55239	OGFOD1	0.000460778
166379	BBS12	0.000462919
8778	SIGLEC5	0.000463777
202151	RANBP3L	0.000463858
221184	CPNE2	0.000465417
6272	SORT1	0.000468552
23370	ARHGEF18	0.000470416
5300	PIN1	0.000471749
23240	KIAA0922	0.000472237
5292	PIM1	0.000473594
646023	C22orf45	0.000475014
124093	CCDC78	0.000475378
7204	TRIO	0.000475478
51667	NUB1	0.000476395
84978	FRMD5	0.000477229
80380	PDCD1LG2	0.000478971
57546	PDP2	0.000479766
59340	HRH4	0.000482614
162239	ZFP1	0.000482761
79571	GCC1	0.000483327
81553	FAM49A	0.000483377
130271	PLEKHH2	0.00048495
6354	CCL7	0.000486055
2327	FMO2	0.000486375
123879	DCUN1D3	0.000492521
7277	TUBA4A	0.000493686
5806	PTX3	0.000494445
22933	SIRT2	0.000494697
5977	DPF2	0.000495243
7060	THBS4	0.000496709
578	BAK1	0.000497395
254228	FAM26E	0.000497533
2852	GPER	0.000498333
284759	SIRPB2	0.000500137
389118	CDHR4	0.000501078
57393	TMEM27	0.000504662
51554	CCRL1	0.000504797
10690	FUT9	0.000505045
7761	ZNF214	0.000505672
254827	NAALADL2	0.000506075
2170	FABP3	0.000506329
7799	PRDM2	0.000507179
57693	ZNF317	0.000507861
10735	STAG2	0.000512028
5396	PRRX1	0.000515421
4081	MAB21L1	0.000517667
155370	SBDSP1	0.000517738
7498	XDH	0.000518482
11119	BTN3A1	0.000519597
2150	F2RL1	0.000521366
56899	ANKS1B	0.000521615
80114	BICC1	0.000522815
51762	RAB8B	0.000526279
9348	NDST3	0.000531367
58499	ZNF462	0.000531629
282966	C10orf53	0.000532127
5156	PDGFRA	0.000533221
343637	RSPO4	0.000533792
10019	SH2B3	0.000533915
55825	PECR	0.000534247
80343	SEL1L2	0.000536858
51715	RAB23	0.000541722
389384	C6orf222	0.000541732
4060	LUM	0.000542123
1643	DDB2	0.000543149
8654	PDE5A	0.000544924
4323	MMP14	0.000547228
255919	TMEM188	0.000550093
285973	ATG9B	0.000550241
9124	PDLIM1	0.000551616
7039	TGFA	0.000552284
284615	ANKRD34A	0.000553537
4291	MLF1	0.000554634
2060	EPS15	0.000555279
285733	LOC285733	0.000557669
55384	MEG3	0.000557935
79020	C7orf25	0.000558416
4168	MCF2	0.000559859
23333	DPY19L1	0.000560608
1292	COL6A2	0.000561514
151647	FAM19A4	0.000563852
79056	PRRG4	0.000565763
92369	SPSB4	0.00056697
56729	RETN	0.000569335
677806	SNORA20	0.000569366
1436	CSF1R	0.000572032
79740	ZBBX	0.000573322
920	CD4	0.000573815
57091	CASS4	0.000573961
399947	C11orf87	0.000575495
478	ATP1A3	0.000575702
90485	ZNF835	0.000576939
64084	CLSTN2	0.000577561
4692	NDN	0.000577841
115110	LOC115110	0.000579746
1158	CKM	0.000582381
134359	POC5	0.000583749
4306	NR3C2	0.000585159
7138	TNNT1	0.00058577
7096	TLR1	0.000585887
29887	SNX10	0.000587616
55100	WDR70	0.000587726
5019	OXCT1	0.000589105
146754	DNAH2	0.000590793
1848	DUSP6	0.000593091
4758	NEU1	0.000593193
59084	ENPP5	0.000594387
66002	CYP4F12	0.000596765
51289	RXFP3	0.00059693
7007	TECTA	0.000598672
6703	SPRR2D	0.000602082
64116	SLC39A8	0.000604649
3676	ITGA4	0.000606193
64940	STAG3L4	0.000607893
9413	FAM189A2	0.000608269
165918	RNF168	0.000608987
740	MRPL49	0.00061178
29087	THYN1	0.000613758
4237	MFAP2	0.000615873
2739	GLO1	0.000617145
51427	ZNF107	0.000619686
4129	MAOB	0.000621918
347475	CCDC160	0.000623735
5795	PTPRJ	0.000623989
146198	ZFP90	0.000626534
5581	PRKCE	0.000626917
84073	MYCBPAP	0.00062937
219855	SLC37A2	0.000630889
221322	C6orf170	0.000631554
11122	PTPRT	0.000634196
6804	STX1A	0.000634961
8556	CDC14A	0.000638354
4242	MFNG	0.00064093
832	CAPZB	0.000640993
23127	GLT25D2	0.000642081
11199	ANXA10	0.000643584
57192	MCOLN1	0.000643623
3067	HDC	0.000647568
401124	DTHD1	0.000648093
222643	UNC5CL	0.000650394
2740	GLP1R	0.000653657
6195	RPS6KA1	0.000654202
205564	SENP5	0.000654329
3439	IFNA1	0.000656029
8776	MTMR1	0.000656587
283807	FBXL22	0.000657416
54468	MIOS	0.000659149
154807	VKORC1L1	0.000661034
246176	GAS2L2	0.000661502
4435	CITED1	0.000661771
56267	CCBL2	0.000662591
4759	NEU2	0.00066328
2350	FOLR2	0.000663609
3112	HLA-DOB	0.000667194
2913	GRM3	0.000667817
114801	TMEM200A	0.000668631
388325	C17orf87	0.000671124
7697	ZNF138	0.000674342
4086	SMAD1	0.00067573
8521	GCM1	0.000677015
163259	DENND2C	0.000677482
56983	KTELC1	0.000679136
64174	DPEP2	0.000682909
54894	RNF43	0.00068319
158798	AKAP14	0.00068471
168451	THAP5	0.000684845
10668	CGRRF1	0.000686211
54360	CYTL1	0.000688224
151835	CPNE9	0.000689922
26686	OR4E2	0.000692394
127254	C1orf173	0.00069305
7107	GPR137B	0.000697142
23307	FKBP15	0.000698237
160777	CCDC60	0.000701778
10673	TNFSF13B	0.000702222
554202	LOC554202	0.000702503
493754	LOC493754	0.000705116
2668	GDNF	0.000705666
643418	LIPN	0.000705801
56660	KCNK12	0.000706403
54585	LZTFL1	0.000712061
8685	MARCO	0.000718514
132332	TMEM155	0.00071852
7292	TNFSF4	0.00071863
123803	NTAN1	0.000720078
133308	NHEDC2	0.000722188
64327	LMBR1	0.000723417
1956	EGFR	0.000730832
2004	ELK3	0.000731583
480	ATP1A4	0.00073302
387597	ILDR2	0.000733549
770	CA11	0.000735504
5592	PRKG1	0.00073838
54664	TMEM106B	0.000739109
9882	TBC1D4	0.000743847
55346	TCP11L1	0.00074694
286410	ATP11C	0.000747128
80316	PPP1R2P9	0.000747891
9766	KIAA0247	0.000749088
23616	SH3BP1	0.000749429
100124534	SNORA84	0.000749749
5028	P2RY1	0.000750015
6451	SH3BGRL	0.000752658
54472	TOLLIP	0.00075851
9180	OSMR	0.000758669
6572	SLC18A3	0.000763032
4301	MLLT4	0.000763177
22979	EFR3B	0.00076355
51206	GP6	0.000763827
55160	ARHGEF10L	0.000764348
54503	ZDHHC13	0.000767369
11336	EXOC3	0.0007712
7125	TNNC2	0.000771786
9641	IKBKE	0.00077342
57469	PNMAL2	0.000775252
285987	DLX6AS	0.000775662
158747	MOSPD2	0.000776845
146434	ZNF597	0.000777937
56967	C14orf132	0.000778202
55531	ELMOD1	0.000778801
388555	IGFL3	0.000782332
1594	CYP27B1	0.000784443
255031	FLJ35390	0.000785341
285735	LOC285735	0.000787743
526	ATP6V1B2	0.000788341
2922	GRP	0.00078996
58492	ZNF77	0.000790479
54809	SAMD9	0.000791412
829	CAPZA1	0.000796713
6356	CCL11	0.000800656
51673	TPPP3	0.000801506
57144	PAK7	0.000802072
5906	RAP1A	0.000803279
64802	NMNAT1	0.000807511
648791	PPP1R3G	0.00080792
8514	KCNAB2	0.000808627
8091	HMGA2	0.000809924
392392	OR1K1	0.000810942
6346	CCL1	0.000811377
6557	SLC12A1	0.000812413
11257	TP53TG1	0.000814062
57169	ZNFX1	0.000820354
256236	NAPSB	0.000821971
8601	RGS20	0.000827497
124460	SNX20	0.000828259
80133	C1orf129	0.000828319
23483	TGDS	0.000828552
96459	FNIP1	0.000829084
4668	NAGA	0.000832426
301	ANXA1	0.000832904
83452	RAB33B	0.000837301
400710	FLJ26850	0.000837514
182	JAG1	0.000840643
29943	PADI1	0.000843977
4907	NT5E	0.000844514
10855	HPSE	0.000844544
23175	LPIN1	0.000846384
9637	FEZ2	0.000850838
140606	SELM	0.000855558
80122	YSK4	0.000857565
80205	CHD9	0.000859911
653639	LYPLA2P1	0.000861102
51023	MRPS18C	0.000861415
196385	DNAH10	0.000862954
7940	LST1	0.000865752
22797	TFEC	0.000867071
3960	LGALS4	0.000877463
80228	ORAI2	0.000878607
340542	BEX5	0.000880513
84141	FAM176A	0.000881279
83442	SH3BGRL3	0.000881782
4067	LYN	0.000885851
858	CAV2	0.000886926
3491	CYR61	0.000888627
114794	ELFN2	0.000891091
4200	ME2	0.000891332
4353	MPO	0.000892062
53826	FXYD6	0.000893174
23096	IQSEC2	0.000894903
91608	RASL10B	0.000895609
55236	UBA6	0.000896153
10512	SEMA3C	0.000896548
84740	LOC84740	0.000896662
163255	ZNF540	0.000898669
10672	GNA13	0.00090093
4946	OAZ1	0.00090305
149069	DCDC2B	0.000907437
84707	BEX2	0.000907839
373156	GSTK1	0.000909022
5627	PROS1	0.000912205
143872	ARHGAP42	0.000913787
203328	SUSD3	0.000915322
348807	CCDC37	0.000916773
349152	DPY19L2P2	0.000921092
55065	GPR172B	0.000924372
339145	FAM92B	0.00092444
2359	FPR3	0.000925312
253314	EIF4E1B	0.000927179
6538	SLC6A11	0.00092744
6373	CXCL11	0.000928164
163050	ZNF564	0.000930138
401409	RAB19	0.000934475
168374	ZNF92	0.000936054
93556	C3orf50	0.000936861
285527	FRYL	0.000938887
221442	LOC221442	0.000939311
90203	SNX21	0.000946122
56832	IFNK	0.000951356
56256	SERTAD4	0.000951398
344905	ATP13A5	0.000954049
1796	DOK1	0.00095618
51248	PDZD11	0.000958048
4856	NOV	0.000959994
64219	PJA1	0.000962114
5683	PSMA2	0.000964248
4853	NOTCH2	0.000967889
144448	TSPAN19	0.000969575
151790	WDR49	0.000969745
120376	C11orf93	0.000970707
257194	NEGR1	0.000974284
1889	ECE1	0.000979102
729747	ZNF878	0.000979733
65982	ZSCAN18	0.000985073
58526	MID1IP1	0.000987907
1508	CTSB	0.00099097
57134	MAN1C1	0.000993217
23586	DDX58	0.00100018
25907	TMEM158	0.00100469
29930	PCDHB1	0.00100599
2202	EFEMP1	0.00100603
162993	ZNF846	0.00100612
9922	IQSEC1	0.00100824
5444	PON1	0.00101018
9472	AKAP6	0.00101196
22800	RRAS2	0.0010138
5523	PPP2R3A	0.00101507
55282	LRRC36	0.00102189
5027	P2RX7	0.00102629
1969	EPHA2	0.00102882
80086	TUBA4B	0.00103348
9873	FCHSD2	0.00103415
85012	TCEAL3	0.00103498
196968	C15orf51	0.00103779
54796	BNC2	0.00103979
51135	IRAK4	0.00104101
2681	GGTA1	0.00104165
912	CD1D	0.00104234
6695	SPOCK1	0.00104264
309	ANXA6	0.00104424
7754	ZNF204P	0.00104569
541578	CXorf40B	0.00104787
10491	CRTAP	0.00105118
64577	ALDH8A1	0.00105284
152118	C3orf79	0.0010542
10124	ARL4A	0.00105466
23612	PHLDA3	0.00105584
2049	EPHB3	0.00105648
78997	GDAP1L1	0.00105666
2002	ELK1	0.00105761
10758	TRAF3IP2	0.00105879
54209	TREM2	0.0010589
55536	CDCA7L	0.00106167
158787	RIBC1	0.00106558
25805	BAMBI	0.00106599
9946	CRYZL1	0.00106627
2953	GSTT2	0.00106792
27147	DENND2A	0.00107016
10009	ZBTB33	0.00107031
9842	PLEKHM1	0.00107038
91179	SCARF2	0.0010715
2831	NPBWR1	0.00107205
677802	SNORA14B	0.00107364
571	BACH1	0.00107856
3736	KCNA1	0.00107864
55924	C1orf183	0.00108119
84153	RNASEH2C	0.001085
3937	LCP2	0.00108686
54466	SPIN2A	0.00108927
84966	IGSF21	0.001091
399949	C11orf88	0.00109148
2551	GABPA	0.0010923
51714	SELT	0.00109455
2358	FPR2	0.00109587
146845	WDR16	0.00110668
55892	MYNN	0.00110725
285267	ZNF619	0.00110813
5294	PIK3CG	0.00111021
5794	PTPRH	0.00111033
766	CA7	0.00111136
51339	DACT1	0.00111239
1295	COL8A1	0.00111299
55363	HEMGN	0.00111545
283748	PLA2G4D	0.00111566
4681	NBL1	0.00111709
5376	PMP22	0.00112399
4313	MMP2	0.00112551
3437	IFIT3	0.00112773
203547	VMA21	0.00112843
121268	RHEBL1	0.00113202
161003	STOML3	0.00113649
10159	ATP6AP2	0.00113787
118425	GDEP	0.00114139
199	AIF1	0.00114772
55785	FGD6	0.00114856
5130	PCYT1A	0.0011547
1545	CYP1B1	0.00115588
389177	TMEM212	0.00115819
9379	NRXN2	0.00116197
114928	GPRASP2	0.00116299
130813	C2orf50	0.00116522
5173	PDYN	0.00116572
128153	SPATA17	0.00116682
800	CALD1	0.00116749
130540	ALS2CR12	0.00116911
55798	METTL2B	0.00117569
7693	ZNF134	0.00117685
2162	F13A1	0.00117938
147700	KLC3	0.00118335
1540	CYLD	0.00118473
22986	SORCS3	0.00118481
8326	FZD9	0.00118667
55529	TMEM55A	0.00118732
963	CD53	0.00119144
22866	CNKSR2	0.00119904
8992	ATP6V0E1	0.0012056
583	BBS2	0.00120918
64224	HERPUD2	0.00120981
5148	PDE6G	0.00121059
83891	SNX25	0.0012114
91522	COL23A1	0.00121309
196500	C12orf53	0.0012159
81704	DOCK8	0.00121687
57172	CAMK1G	0.00121974
154313	C6orf165	0.0012207
57057	TBX20	0.00122564
79444	BIRC7	0.00122726
4035	LRP1	0.00122913
1759	DNM1	0.00123812
7533	YWHAH	0.0012444
284406	ZFP82	0.00125213
3730	KAL1	0.00125643
2273	FHL1	0.00125786
146225	CMTM2	0.00126531
27036	SIGLEC7	0.00126629
10093	ARPC4	0.00126753
6289	SAA2	0.00127122
256643	CXorf23	0.00127517
79168	LILRA6	0.00127634
57118	CAMK1D	0.0012768
81552	VOPP1	0.00127795
7325	UBE2E2	0.00128171
285958	C7orf40	0.00128199
118856	MMP21	0.00128377
10930	APOBEC2	0.00128401
728024	LOC728024	0.00128558
50940	PDE11A	0.00128584
6331	SCN5A	0.00128758
22917	ZP1	0.00129454
948	CD36	0.00129461
8651	SOCS1	0.00130155
266727	MDGA1	0.00131097
4354	MPP1	0.00131703
165	AEBP1	0.00131806
7305	TYROBP	0.00131823
57639	CCDC146	0.00131924
2253	FGF8	0.00132214
5526	PPP2R5B	0.00132239
344	APOC2	0.00132349
55313	CPPED1	0.00132367
195977	ANTXRL	0.00132501
1438	CSF2RA	0.00132594
51284	TLR7	0.00132897
79605	PGBD5	0.00133355
84814	PPAPDC3	0.0013359
7045	TGFBI	0.00133726
[truncated: 3,293 more rows]

## Sheet: sub-Table 3
Gene ID	Gene Symbol	Spearman Score
84792	FAM220A	-0.44
55181	SMG8	-0.39
51622	CCZ1	-0.37
26525	IL36RN	-0.37
441191	RNF216P1	-0.35
401431	ATP6V0E2-AS1	-0.34
285753	CEP57L1	-0.32
253714	MMS22L	-0.32
9907	AP5Z1	-0.31
92659	MAFG-AS1	-0.31
5892	RAD51D	-0.3
256227	STEAP1B	-0.3
90268	OTULIN	-0.3
11261	CHP1	0.3
79960	JADE1	0.31
10974	ADIRF	0.36
55214	P3H2	0.44
7538	ZFP36	0.36
63979	FIGNL1	-0.45
404093	CUEDC1	-0.44
23080	AVL9	-0.4
5395	PMS2	-0.39
51678	MPP6	-0.38
54476	RNF216	-0.38
27102	EIF2AK1	-0.38
8208	CHAF1B	-0.37
440	ASNS	-0.36
2768	GNA12	-0.36
51608	GET4	-0.36
55975	KLHL7	-0.36
84132	USP42	-0.36
29960	FTSJ2	-0.36
29886	SNX8	-0.36
1786	DNMT1	-0.35
4521	NUDT1	-0.35
7283	TUBG1	-0.35
79034	C7ORF26	-0.35
54468	MIOS	-0.35
340120	ANKRD34B	-0.35
3838	KPNA2	-0.34
5723	PSPH	-0.34
80304	C2ORF44	-0.34
10652	YKT6	-0.34
55146	ZDHHC4	-0.34
84255	SLC37A3	-0.34
1140	CHRNB1	-0.33
2491	CENPI	-0.33
5210	PFKFB4	-0.33
5889	RAD51C	-0.33
7559	ZNF12	-0.33
9080	CLDN9	-0.33
9520	NPEPPS	-0.33
79989	TTC26	-0.33
79955	PDZD7	-0.33
84285	EIF1AD	-0.33
1365	CLDN3	-0.32
3364	HUS1	-0.32
3980	LIG3	-0.32
5972	REN	-0.32
5871	MAP4K2	-0.32
284069	FAM171A2	-0.32
8662	EIF3B	-0.32
9582	APOBEC3B	-0.32
79902	NUP85	-0.32
10505	SEMA4F	-0.32
57157	PHTF2	-0.32
55695	NSUN5	-0.32
22839	DLGAP4	-0.32
84978	FRMD5	-0.32
23310	NCAPD3	-0.32
26173	INTS1	-0.32
26100	WIPI2	-0.32
150209	AIFM3	-0.32
155066	ATP6V0E2	-0.32
899	CCNF	-0.31
898	CCNE1	-0.31
1364	CLDN4	-0.31
1478	CSTF2	-0.31
1690	COCH	-0.31
4173	MCM4	-0.31
6119	RPA3	-0.31
346389	MACC1	-0.31
5883	RAD9A	-0.31
284018	C17ORF58	-0.31
146956	EME1	-0.31
6674	SPAG1	-0.31
8910	SGCE	-0.31
80228	ORAI2	-0.31
79980	DSN1	-0.31
11097	NUPL2	-0.31
51619	UBE2D4	-0.31
55771	PRR11	-0.31
23649	POLA2	-0.31
85302	FBF1	-0.31
163786	SASS6	-0.31
643904	RNF222	-0.31
84243	ZDHHC18	-0.31
23265	EXOC7	-0.31
65249	ZSWIM4	-0.31
29980	DONSON	-0.31
29899	GPSM2	-0.31
672	BRCA1	-0.3
4355	MPP2	-0.3
5982	RFC2	-0.3
5933	RBL1	-0.3
6356	CCL11	-0.3
9343	EFTUD2	-0.3
9570	GOSR2	-0.3
80329	ULBP1	-0.3
10951	CBX1	-0.3
80233	C17ORF70	-0.3
135293	PM20D2	-0.3
51427	ZNF107	-0.3
51804	SIX4	-0.3
55200	PLEKHG6	-0.3
84861	KLHL22	-0.3
84905	ZNF341	-0.3
441194	PMS2CL	-0.3
23366	KIAA0895	-0.3
23165	NUP205	-0.3
147700	KLC3	-0.3
25926	NOL11	-0.3
60386	SLC25A19	-0.3
150726	FBXO41	-0.3
64708	COPS7B	-0.3
90957	DHX57	-0.3
90956	ADCK2	-0.3
246269	LACE1	-0.3
218	ALDH3A1	0.3
1586	CYP17A1	0.3
1846	DUSP4	0.3
2034	EPAS1	0.3
2152	F3	0.3
3399	ID3	0.3
4842	NOS1	0.3
5530	PPP3CA	0.3
5225	PGC	0.3
347051	SLC10A5	0.3
100130733	LRRC70	0.3
6542	SLC7A2	0.3
7103	TSPAN8	0.3
284273	ZADH2	0.3
9022	CLIC3	0.3
8347	HIST1H2BC	0.3
80704	SLC19A3	0.3
415116	PIM3	0.3
119032	C10ORF32	0.3
222484	LNX2	0.3
148641	SLC35F3	0.3
27159	CHIA	0.3
58190	CTDSP1	0.3
885	CCK	0.31
1361	CPB2	0.31
1646	AKR1C2	0.31
2266	FGG	0.31
2243	FGA	0.31
5166	PDK4	0.31
6247	RS1	0.31
7763	ZFAND5	0.31
8365	HIST1H4H	0.31
8470	SORBS2	0.31
9728	SECISBP2L	0.31
166785	MMAA	0.31
80005	DOCK5	0.31
51531	C9ORF156	0.31
51208	CLDN18	0.31
221303	FAM162B	0.31
22882	ZHX2	0.31
23180	RFTN1	0.31
23221	RHOBTB2	0.31
26040	SETBP1	0.31
27090	ST6GALNAC4	0.31
90527	DUOXA1	0.31
4091	SMAD6	0.32
4128	MAOA	0.32
5412	UBL3	0.32
6590	SLPI	0.32
7102	TSPAN7	0.32
10232	MSLN	0.32
9254	CACNA2D2	0.32
9457	FHL5	0.32
54793	KCTD9	0.32
53905	DUOX1	0.32
150094	SIK1	0.32
2776	GNAQ	0.33
3164	NR4A1	0.33
3775	KCNK1	0.33
5069	PAPPA	0.33
5516	PPP2CB	0.33
5787	PTPRB	0.33
10140	TOB1	0.33
10671	DCTN6	0.33
203190	LGI3	0.33
50506	DUOX2	0.33
57132	CHMP1B	0.33
149708	WFDC5	0.33
151126	ZNF385B	0.33
1843	DUSP1	0.34
2353	FOS	0.34
3400	ID4	0.34
3698	ITIH2	0.34
3909	LAMA3	0.34
3899	AFF3	0.34
9218	VAPA	0.34
200504	GKN2	0.34
200010	SLC5A9	0.34
51705	EMCN	0.34
51065	RPS27L	0.34
56892	C8ORF4	0.34
55603	FAM46A	0.34
25840	METTL7A	0.34
27086	FOXP1	0.34
146	ADRA1D	0.35
573	BAG1	0.35
2122	MECOM	0.35
4948	OCA2	0.35
4929	NR4A2	0.35
7056	THBD	0.35
8848	TSC22D1	0.35
8644	AKR1C3	0.35
55357	TBC1D2	0.35
22885	ABLIM3	0.35
84913	ATOH8	0.35
405753	DUOXA2	0.35
1910	EDNRB	0.36
2308	FOXO1	0.36
3777	KCNK3	0.36
5319	PLA2G1B	0.36
387755	INSC	0.36
161725	OTUD7A	0.36
255738	PCSK9	0.36
1645	AKR1C1	0.37
4212	MEIS2	0.37
8660	IRS2	0.37
147463	ANKRD29	0.37
60370	AVPI1	0.37
23767	FLRT3	0.38
345557	PLCXD3	0.39
8801	SUCLG2	0.39
3397	ID1	0.4
5797	PTPRM	0.4
128488	WFDC12	0.4
27289	RND1	0.41
694	BTG1	0.42
5144	PDE4D	0.42

## Sheet: sub-Table 4
Gene ID	Gene symbol	Welch p	Spearman Score
573	BAG1	1.26388e-05	0.35	BCL2-associated athanogene
694	BTG1	0.000144595	0.42	B-cell translocation gene 1, anti-proliferative
1645	AKR1C1	0.0102102	0.37	aldo-keto reductase family 1, member C1
1646	AKR1C2	0.00670575	0.31	aldo-keto reductase family 1, member C2
1846	DUSP4	2.29885e-06	0.3	dual phosphatase
2034	EPAS1	0.000103411	0.3	endothelial PAS domain protein 1
2122	MECOM	0.00807971	0.35	oncogene translocation
2152	F3	0.0473525	0.3	coagulation factor III (thromboplastin, tissue factor)
2308	FOXO1	0.0076712	0.36	forkhead box O1
3164	NR4A1	0.0059618	0.33	nuclear receptor subfamily 4, group A, member 1
3397	ID1	0.00275039	0.4
3775	KCNK1	0.00358586	0.33	potassium channel, two pore domain subfamily K, member 1
3777	KCNK3	0.00960976	0.36	potassium channel, two pore domain subfamily K, member 3
3899	AFF3	0.00696107	0.34	AF4/FMR2 family, member 3
4128	MAOA	0.00277489	0.32	monoamine oxidase A
4212	MEIS2	0.0473438	0.37	Meis homeobox 2
4929	NR4A2	0.00196596	0.35	nuclear receptor subfamily 4, group A, member 2
4948	OCA2	0.000157458	0.35	oculocutaneous albinism II
5069	PAPPA	0.00129153	0.33
5144	PDE4D	9.35238e-09	0.42	phosphodiesterase 4D, cAMP-specific
5166	PDK4	0.0496874	0.31	pyruvate dehydrogenase kinase, isozyme 4
5225	PGC	0.00520334	0.3	progastricsin (pepsinogen C)
5797	PTPRM	0.0101523	0.4	protein tyrosine phosphatase, receptor type, M
6542	SLC7A2	1.22662e-05	0.3	solute carrier family 7 (cationic amino acid transporter, y+ system), member 2
7763	ZFAND5	0.00611044	0.31	zinc finger, AN1-type domain 5
8470	SORBS2	0.000789206	0.31	sorbin and SH3 domain containing 2
8660	IRS2	5.03126e-08	0.37	insulin receptor substrate 2
8801	SUCLG2	0.000438604	0.39	succinate-CoA ligase, GDP-forming, beta subunit
8848	TSC22D1	0.0328286	0.35	TSC22 domain family, member 1
9022	CLIC3	0.0105984	0.3	chloride intracellular channel 3
9218	VAPA	2.36294e-06	0.34	methyltransferase
9254	CACNA2D2	0.00577512	0.32	calcium channel, voltage-dependent, alpha 2/delta subunit 2
10140	TOB1	0.00918114	0.33
10232	MSLN	0.000585476	0.32	mesothelin
10671	DCTN6	4.49577e-05	0.33	cell motor?
11261	CHP	0.000368463	0.3
23180	RFTN1	0.00773538	0.31	raftlin, lipid raft linker 1
23221	RHOBTB2	0.000590561	0.31	Rho-related BTB domain containing 2
23767	FLRT3	0.0139672	0.38	fibronectin leucine rich transmembrane protein 3
26040	SETBP1	0.00905155	0.31	SET binding protein 1
27086	FOXP1	0.0250911	0.34	forkhead box P1
27090	ST6GALNAC4	0.000193479	0.31	ST6 (alpha-N-acetyl-neuraminyl-2,3-beta-galactosyl-1,3)-N-acetylgalactosaminide alpha-2,6-sialyltransferase 4
27289	RND1	0.00764219	0.41	Rho family GTPase 1
53905	DUOX1	0.0209173	0.32	dual oxidase 1
55357	TBC1D2	0.000221538	0.35	TBC1 domain family, member 2
55603	FAM46A	0.000217376	0.34	family with sequence similarity 46, member A
56892	C8orf4	3.14457e-05	0.34	chromosome 8 open reading frame 4
57132	CHMP1B	2.27631e-05	0.33	charged multivesicular body protein 1B
58190	CTDSP1	0.0044667	0.3	CTD (carboxy-terminal domain, RNA polymerase II, polypeptide A) small phosphatase 1
60370	AVPI1	4.08189e-05	0.37	vasopressing-induced?
79960	PHF17	1.4827e-06	0.31	PHD finger protein 17
80005	DOCK5	1.36989e-06	0.31	dedicator of cytokinesis 5
84913	ATOH8	6.53457e-05	0.35
90527	DUOXA1	0.0357444	0.31	dual oxidase maturation factor 1
119032	C10orf32	0.00559597	0.3	?
150094	SIK1	1.47347e-07	0.32
161725	OTUD7A	0.0102531	0.36	OTU deubiquitinase 7A
200504	GKN2	0.00826998	0.34	gastrokine 2
222484	LNX2	0.00255046	0.3	ligand of numb-protein X 2
255738	PCSK9	0.0210292	0.36	proprotein convertase subtilisin/kexin type 9
284273	ZADH2	0.0331893	0.3	zinc binding alcohol dehydrogenase, domain containing 2
347051	SLC10A5	0.016125	0.3	solute carrier family 10 (sodium/bile acid cotransporter family), member 5
415116	PIM3	1.45293e-06	0.3	Pim-3 proto-oncogene, serine/threonine kinase

## Sheet: sub-Table 5
Gene ID	Gene symbol	Welch p	Spearman Score
440	ASNS	0.0318759	-0.36
1140	CHRNB1	0.00468939	-0.33
1364	CLDN4	6.87768e-06	-0.31
2768	GNA12	0.00421294	-0.36
3364	HUS1	0.000419157	-0.32
5210	PFKFB4	0.0136039	-0.33
5723	PSPH	0.0092503	-0.34
5871	MAP4K2	0.0120942	-0.32
5889	RAD51C	0.0141736	-0.33
5892	RAD51L3	0.0205796	-0.3
5972	REN	6.41152e-10	-0.32
5982	RFC2	0.0310072	-0.3
6119	RPA3	0.00689455	-0.31
6356	CCL11	0.000800656	-0.3
7559	ZNF12	5.80745e-06	-0.33
8910	SGCE	0.00178871	-0.31
9080	CLDN9	0.0231363	-0.33
9520	NPEPPS	0.0160548	-0.33
9582	APOBEC3B	0.000127502	-0.32
10505	SEMA4F	0.000396417	-0.32
10652	YKT6	0.0472298	-0.34
11097	NUPL2	0.0018001	-0.31
22839	DLGAP4	0.00620382	-0.32
22885	ABLIM3	0.0110494	0.35
23080	AVL9	1.13374e-05	-0.4
23265	EXOC7	0.00316135	-0.31
25926	NOL11	0.02934	-0.3
26100	WIPI2	0.0153951	-0.32
29886	SNX8	0.000408659	-0.36
29899	GPSM2	0.00495286	-0.31
29960	FTSJ2	3.95845e-05	-0.36
50506	DUOX2	0.0204134	0.33
51208	CLDN18	0.0036904	0.31
51427	ZNF107	0.000619686	-0.3
51608	GET4	0.00186709	-0.36
51619	UBE2D4	2.62244e-05	-0.31
51622	C7orf28A	0.000234882	-0.37
51678	MPP6	0.0110262	-0.38
54468	MIOS	0.000659149	-0.35
55146	ZDHHC4	0.00254957	-0.34
55181	C17orf71	0.00740729	-0.39
55695	NSUN5	0.0228377	-0.32
55975	KLHL7	2.0725e-07	-0.36
57157	PHTF2	0.0138663	-0.32
63979	FIGNL1	8.9736e-06	-0.45
79955	PDZD7	1.22848e-06	-0.33
79989	TTC26	5.12837e-05	-0.33
80228	ORAI2	0.000878607	-0.31
80329	ULBP1	2.46962e-06	-0.3
84255	SLC37A3	0.0230507	-0.34
84285	EIF1AD	0.0179485	-0.33
84792	C7orf70	1.85289e-05	-0.44
84978	FRMD5	0.000477229	-0.32
90268	FAM105B	1.88343e-06	-0.3
90956	ADCK2	5.89282e-05	-0.3
92659	LOC92659	0.0418776	-0.31
147700	KLC3	0.00118335	-0.3
150726	FBXO41	0.0439906	-0.3
246269	LACE1	0.00610574	-0.3
284018	C17orf58	0.00882189	-0.31
285753	C6orf182	0.00792601	-0.32
340120	ANKRD34B	0.00474528	-0.35
346389	MACC1	1.52514e-09	-0.31
401431	LOC401431	0.0401172	-0.34
404093	CUEDC1	0.00221676	-0.44
441191	RNF216L	0.00246826	-0.35
